# Supplementary material for: Disease and brain region specific immune response profiles in neurodegenerative diseases with pure and mixed protein pathologies
Source: Acta Neuropathol Commun. 2024 Apr 5;12:54. doi: 10.1186/s40478-024-01770-7 (PMC10996248; doi:10.1186/s40478-024-01770-7)
Supplement: Supplementary file 1 — Additional file 1: Table S1. [file 40478_2024_1770_MOESM1_ESM.xlsx]

## Sheet: Global All regions
Pathway	Undirected Experimental.Group: differential expression in LBD vs. baseline of Control	Undirected Experimental.Group: differential expression in AD vs. baseline of Control	Undirected Experimental.Group: differential expression in MIX vs. baseline of Control	Directed Experimental.Group: differential expression in LBD vs. baseline of Control	Directed Experimental.Group: differential expression in AD vs. baseline of Control	Directed Experimental.Group: differential expression in MIX vs. baseline of Control
A1 Astrocyte	2.237	2.132	2.8	-1.526	1.022	1.807
A2 Astrocyte	2.357	3.527	2.79	0.305	3.264	1.168
Angiogenesis	0.964	1.887	2.151	-0.832	-1.578	-1.711
Antigen Processing and Presentation	1.72	2.395	2.682	-1.371	-1.793	-2.125
Apoptosis	1.265	2.021	1.804	-0.31	0.775	-1.155
Astrocyte DifferentiationFunction	1.672	2.481	2.474	-0.349	0.558	-0.658
Astrocyte Markers	1.818	2.674	2.423	-0.506	1.866	1.472
Autophagy	1.502	1.897	2.076	-0.657	-0.606	-1.308
Blood Brain Barrier	0.783	2.074	1.802	-0.415	1.729	1.37
Calcium Signaling	1.68	3.171	3.38	-1.576	-3.122	-3.224
Cannabinoid Signaling	1.547	2.536	2.758	-1.437	-2.513	-2.725
Cell Cycle	1.538	2.785	2.785	-1.235	-2.478	-2.532
Cell Migration	1.748	3.084	2.948	0.886	-0.784	-1.091
Chemokines	2.897	3.369	3.122	-2.437	0.764	-2.349
Cholinergic Synapse	1.98	3.789	3.781	-1.793	-3.755	-3.73
Circadian Signaling	1.168	1.771	1.67	0.296	-1.291	-1.174
Complement System	1.31	3.36	2.051	1.285	3.312	2.049
Cytokines	2.579	2.452	2.412	2.037	1.598	-1.231
Cytoskeletal Dynamics	1.765	3.091	3.288	-1.43	-2.514	-3.009
Dopaminergic Synapse	1.663	3.303	3.412	-1.42	-3.256	-3.339
GABAergic Synapse	1.558	2.892	3.042	-1.133	-2.601	-2.706
Gap Junctions	1.274	2.971	3.564	-0.583	-2.655	-3.131
Glucose Metabolism	2.588	4.134	4.714	-2.577	-4.037	-4.648
Glutamatergic Synapse	1.571	3.011	3.266	-1.299	-2.669	-2.918
Homeostatic Microglia	1.985	2.898	2.231	-1.353	1.925	1.041
Hypoxia	1.858	3.104	3.09	0.659	-1.473	-1.536
Inflammasome	1.491	2.606	2.648	-0.8	-2.406	-1.397
Insulin Signaling	1.731	2.597	2.606	-1.27	-1.834	-2.091
Interferon Signaling	1.639	2.171	2.638	-0.956	-0.602	-1.717
Ion Transport	1.675	3.013	3.283	-1.425	-2.827	-3.253
JAK-STAT	2.107	2.038	1.881	1.067	1.913	1.127
Lipid Metabolism	1.753	2.156	2.389	-0.931	1.254	0.668
MAPK & PI3K	1.452	2.764	2.801	-0.188	-1.932	-1.973
Microglia Neurodegenerative Phenotype (MGnD)	1.477	2.05	2.091	-0.628	1.367	1.302
Microglial Markers	1.888	2.195	2.043	-0.321	1.486	0.86
Myelogenesis	1.648	2.655	2.935	0.204	-1.698	-2.327
Neuroactive Ligands and Receptors	1.211	2.266	2.295	-0.604	-1.506	-1.512
Neurogenesis	1.709	2.92	3.138	-1.191	-2.302	-2.682
Neuronal Markers	1.878	3.731	4.018	-1.643	-3.568	-3.81
Neurotrophin Signaling	1.757	2.903	2.815	-1.566	-2.312	-2.311
NF-kappaB Signaling	1.806	1.887	1.957	-1.147	1.073	-1.526
NO Metabolism and Signaling	1.667	2.262	2.219	-0.782	-1.01	-1.552
Oligodendrocyte DifferentiationMaturation	1.607	2.454	2.754	0.336	-1.159	-1.932
Oligodendrocyte Markers	1.758	2.305	2.049	1.758	2.285	1.972
Oxidative & Nitrosative Stress	1.157	2.454	2.505	-1.157	-2.42	-2.505
Phagocytosis	1.857	2.987	3.288	-0.898	-2.504	-2.96
Primed Microglia	1.637	2.427	2.519	-0.892	-0.627	-1.048
Proteotoxic Stress	1.833	2.93	3.365	-1.227	-2.1	-2.846
Purinergic Signaling	1.754	1.986	1.875	-1.604	-0.37	0.477
Serotonergic Synapse	1.947	3.595	3.85	-1.845	-3.577	-3.822
Stage 1 DAM	2.08	2.503	2.463	-1.564	0.67	1.252
Stage 2 DAM	0.745	1.965	1.562	0.576	1.791	1.475
T-cell signaling	1.49	2.143	2.336	0.678	-1.587	-2.067
TGF-Beta Signaling	1.263	2.359	2.414	0.534	-1.104	-2.006
Wnt Signaling	1.662	3.395	3.292	-1.541	-3.191	-3.198
Differential expression in MIX vs. baseline of Control
Top 20 Genes
	Log2 fold change	std error (log2)	Lower confidence limit (log2)	Upper confidence limit (log2)	Linear fold change	Lower confidence limit (linear)	Upper confidence limit (linear)	P-value	BY.p.value	method	Gene.sets	probe.ID
PGK1-mRNA	-1.15	0.148	-1.44	-0.865	0.449	0.368	0.549	1.01e-11	4.29e-08	lm.nb	Glucose Metabolism	NM_000291.2:1030
ARPC5L-mRNA	-0.691	0.0898	-0.867	-0.515	0.619	0.548	0.7	1.81e-11	4.29e-08	lm.nb	Phagocytosis	NM_030978.3:1490
XK-mRNA	-1.26	0.166	-1.58	-0.932	0.418	0.334	0.524	3.43e-11	5.43e-08	lm.nb	Neurogenesis	NM_021083.2:545
DLD-mRNA	-0.753	0.102	-0.953	-0.554	0.593	0.517	0.681	7.14e-11	7.75e-08	lm.nb	Glucose Metabolism	NM_000108.3:766
ATP2B3-mRNA	-1.25	0.169	-1.58	-0.915	0.422	0.335	0.53	8.19e-11	7.75e-08	lm.nb	Calcium Signaling, Ion Transport	NM_001001344.2:1280
YWHAG-mRNA	-1.25	0.17	-1.58	-0.912	0.422	0.335	0.531	9.79e-11	7.75e-08	lm.nb	Cell Cycle, Neurogenesis	NM_012479.4:389
CALM3-mRNA	-1.35	0.186	-1.72	-0.99	0.391	0.304	0.504	1.22e-10	8.29e-08	lm.nb	Calcium Signaling	NM_005184.4:405
DNAJA2-mRNA	-0.766	0.106	-0.972	-0.559	0.588	0.51	0.679	1.45e-10	8.59e-08	lm.nb	Proteotoxic Stress	NM_005880.3:370
HK1-mRNA	-0.863	0.122	-1.1	-0.624	0.55	0.466	0.649	3.03e-10	1.6e-07	lm.nb	Glucose Metabolism	NM_033496.2:1900
ATP5MC3-mRNA	-0.683	0.0974	-0.874	-0.492	0.623	0.546	0.711	4.34e-10	2.02e-07	lm.nb	Glucose Metabolism	NM_001002258.4:340
ATP5F1B-mRNA	-0.646	0.0923	-0.826	-0.465	0.639	0.564	0.725	4.67e-10	2.02e-07	lm.nb	Glucose Metabolism	NM_001686.3:645
ATP6V1B2-mRNA	-0.951	0.136	-1.22	-0.684	0.517	0.43	0.623	5.14e-10	2.02e-07	lm.nb	Ion Transport, Phagocytosis, Primed Microglia	NM_001693.3:405
CAMK4-mRNA	-1.37	0.197	-1.75	-0.983	0.387	0.297	0.506	5.52e-10	2.02e-07	lm.nb	Calcium Signaling	NM_001744.3:1220
DLAT-mRNA	-0.704	0.103	-0.905	-0.502	0.614	0.534	0.706	8.98e-10	3.04e-07	lm.nb	Glucose Metabolism	NM_001931.5:1825
NMNAT2-mRNA	-1.06	0.155	-1.36	-0.753	0.48	0.389	0.593	1.08e-09	3.42e-07	lm.nb	Cytoskeletal Dynamics	NM_170706.3:605
ATP6V1G2-mRNA	-0.774	0.115	-1	-0.547	0.585	0.5	0.684	1.8e-09	4.94e-07	lm.nb	Ion Transport, Phagocytosis	NM_130463.4:277
BASP1-mRNA	-1.09	0.162	-1.4	-0.767	0.471	0.378	0.588	1.92e-09	4.94e-07	lm.nb	Cytoskeletal Dynamics	NM_006317.4:675
CLTA-mRNA	-0.541	0.081	-0.7	-0.382	0.687	0.616	0.767	2e-09	4.94e-07	lm.nb	Gap Junctions, Wnt Signaling	NM_001184762.1:421
ENO2-mRNA	-0.791	0.119	-1.02	-0.559	0.578	0.492	0.679	2.02e-09	4.94e-07	lm.nb	Glucose Metabolism, Hypoxia, Neuronal Markers	NM_001975.2:1420
SEC61A2-mRNA	-0.627	0.094	-0.811	-0.443	0.648	0.57	0.736	2.08e-09	4.94e-07	lm.nb	Antigen Processing and Presentation, Proteotoxic Stress	NM_001142627.1:768
Differential expression in AD vs. baseline of Control
Top 20 Genes
	Log2 fold change	std error (log2)	Lower confidence limit (log2)	Upper confidence limit (log2)	Linear fold change	Lower confidence limit (linear)	Upper confidence limit (linear)	P-value	BY.p.value	method	Gene.sets	probe.ID
XK-mRNA	-1.28	0.168	-1.61	-0.949	0.412	0.328	0.518	2.95e-11	1.08e-07	lm.nb	Neurogenesis	NM_021083.2:545
NLK-mRNA	-0.802	0.107	-1.01	-0.593	0.573	0.496	0.663	4.55e-11	1.08e-07	lm.nb	Wnt Signaling	NM_016231.4:618
CALM3-mRNA	-1.34	0.188	-1.71	-0.977	0.394	0.305	0.508	2.24e-10	3.55e-07	lm.nb	Calcium Signaling	NM_005184.4:405
KCNQ3-mRNA	-1.05	0.149	-1.34	-0.759	0.483	0.394	0.591	3.45e-10	4.1e-07	lm.nb	Cholinergic Synapse, Ion Transport	NM_004519.2:665
PGK1-mRNA	-1.05	0.149	-1.34	-0.753	0.484	0.396	0.593	4.52e-10	4.29e-07	lm.nb	Glucose Metabolism	NM_000291.2:1030
HK1-mRNA	-0.856	0.123	-1.1	-0.614	0.553	0.468	0.653	5.74e-10	4.54e-07	lm.nb	Glucose Metabolism	NM_033496.2:1900
EMP1-mRNA	1.51	0.219	1.08	1.94	2.85	2.12	3.84	6.93e-10	4.7e-07	lm.nb	A2 Astrocyte	NM_001423.2:364
CFI-mRNA	1.36	0.199	0.966	1.74	2.56	1.95	3.35	1.02e-09	6.07e-07	lm.nb	Complement System	NM_000204.3:764
CAMK4-mRNA	-1.35	0.199	-1.74	-0.962	0.392	0.299	0.513	1.15e-09	6.08e-07	lm.nb	Calcium Signaling	NM_001744.3:1220
YWHAG-mRNA	-1.15	0.172	-1.48	-0.809	0.452	0.358	0.571	2.05e-09	9.75e-07	lm.nb	Cell Cycle, Neurogenesis	NM_012479.4:389
ARPC5L-mRNA	-0.596	0.0907	-0.773	-0.418	0.662	0.585	0.749	3.39e-09	1.46e-06	lm.nb	Phagocytosis	NM_030978.3:1490
GSK3B-mRNA	-0.583	0.0909	-0.761	-0.405	0.667	0.59	0.755	6.66e-09	2.64e-06	lm.nb	Cell Cycle, Cytoskeletal Dynamics, Neurogenesis, Neurotrophin Signaling, Wnt Signaling	NM_002093.2:925
UBQLN2-mRNA	-0.509	0.0802	-0.666	-0.352	0.703	0.63	0.784	9.06e-09	3.11e-06	lm.nb	Proteotoxic Stress	NM_013444.3:1080
ATP6V1G2-mRNA	-0.74	0.117	-0.969	-0.511	0.599	0.511	0.702	9.25e-09	3.11e-06	lm.nb	Ion Transport, Phagocytosis	NM_130463.4:277
DNAJA2-mRNA	-0.675	0.107	-0.884	-0.466	0.626	0.542	0.724	9.83e-09	3.11e-06	lm.nb	Proteotoxic Stress	NM_005880.3:370
ENO2-mRNA	-0.757	0.12	-0.992	-0.522	0.592	0.503	0.697	1.05e-08	3.13e-06	lm.nb	Glucose Metabolism, Hypoxia, Neuronal Markers	NM_001975.2:1420
NMNAT2-mRNA	-0.983	0.157	-1.29	-0.676	0.506	0.409	0.626	1.28e-08	3.56e-06	lm.nb	Cytoskeletal Dynamics	NM_170706.3:605
PPP3CB-mRNA	-0.696	0.113	-0.918	-0.475	0.617	0.529	0.719	1.99e-08	5.26e-06	lm.nb	Calcium Signaling, MAPK & PI3K	NM_021132.2:270
MAP2K1-mRNA	-0.716	0.117	-0.946	-0.486	0.609	0.519	0.714	2.68e-08	6.67e-06	lm.nb	MAPK & PI3K	NM_002755.3:1174
NWD1-mRNA	1.36	0.224	0.925	1.8	2.57	1.9	3.49	2.81e-08	6.67e-06	lm.nb		NM_001007525.3:3302
Differential expression in LBD vs. baseline of Control
Top 20 Genes
	Log2 fold change	std error (log2)	Lower confidence limit (log2)	Upper confidence limit (log2)	Linear fold change	Lower confidence limit (linear)	Upper confidence limit (linear)	P-value	BY.p.value	method	Gene.sets	probe.ID
S100A12-mRNA	2.98	0.368	2.26	3.7	7.91	4.8	13	2.49e-12	1.18e-08	lm.nb	Cytokines	NM_005621.1:260
BECN1-mRNA	-0.445	0.0893	-0.62	-0.27	0.734	0.651	0.829	2.98e-06	0.00706	lm.nb	Autophagy	NM_003766.2:810
DLD-mRNA	-0.499	0.103	-0.7	-0.298	0.708	0.616	0.814	4.93e-06	0.0078	lm.nb	Glucose Metabolism	NM_000108.3:766
SERPINA3-mRNA	1.46	0.325	0.824	2.1	2.75	1.77	4.28	2.12e-05	0.0202	lm.nb	Astrocyte Markers	NM_001085.4:1220
CAMK4-mRNA	-0.87	0.198	-1.26	-0.482	0.547	0.418	0.716	3.02e-05	0.0202	lm.nb	Calcium Signaling	NM_001744.3:1220
P2RY12-mRNA	-0.77	0.176	-1.12	-0.424	0.586	0.461	0.745	3.41e-05	0.0202	lm.nb	Homeostatic Microglia, Microglia Neurodegenerative Phenotype (MGnD), Microglial Markers, Primed Microglia, Purinergic Signaling, Stage 1 DAM	NM_022788.3:230
DNAJA2-mRNA	-0.464	0.106	-0.672	-0.255	0.725	0.628	0.838	3.45e-05	0.0202	lm.nb	Proteotoxic Stress	NM_005880.3:370
ARPC5L-mRNA	-0.393	0.0904	-0.57	-0.215	0.762	0.674	0.861	3.73e-05	0.0202	lm.nb	Phagocytosis	NM_030978.3:1490
GSK3B-mRNA	-0.392	0.0904	-0.569	-0.215	0.762	0.674	0.862	3.83e-05	0.0202	lm.nb	Cell Cycle, Cytoskeletal Dynamics, Neurogenesis, Neurotrophin Signaling, Wnt Signaling	NM_002093.2:925
CALM3-mRNA	-0.801	0.187	-1.17	-0.434	0.574	0.445	0.74	4.75e-05	0.0226	lm.nb	Calcium Signaling	NM_005184.4:405
TRIM37-mRNA	-0.507	0.122	-0.746	-0.267	0.704	0.596	0.831	7.69e-05	0.0318	lm.nb	Antigen Processing and Presentation	NM_015294.4:1910
PTGS2-mRNA	-1.08	0.261	-1.59	-0.567	0.474	0.332	0.675	8.04e-05	0.0318	lm.nb	A2 Astrocyte, Cannabinoid Signaling, Lipid Metabolism, NF-kappaB Signaling, NO Metabolism and Signaling, Serotonergic Synapse	NM_000963.1:495
NMNAT2-mRNA	-0.634	0.156	-0.94	-0.328	0.644	0.521	0.797	0.000107	0.0389	lm.nb	Cytoskeletal Dynamics	NM_170706.3:605
BASP1-mRNA	-0.652	0.164	-0.973	-0.331	0.636	0.51	0.795	0.000137	0.0436	lm.nb	Cytoskeletal Dynamics	NM_006317.4:675
ALDH1A1-mRNA	-1.14	0.286	-1.7	-0.58	0.454	0.307	0.669	0.000138	0.0436	lm.nb	Astrocyte Markers	NM_000689.3:11
ATP5MC3-mRNA	-0.388	0.0982	-0.581	-0.196	0.764	0.669	0.873	0.000154	0.0457	lm.nb	Glucose Metabolism	NM_001002258.4:340
KCNQ3-mRNA	-0.581	0.148	-0.87	-0.291	0.669	0.547	0.817	0.000169	0.0459	lm.nb	Cholinergic Synapse, Ion Transport	NM_004519.2:665
TIAM1-mRNA	-0.363	0.0927	-0.545	-0.182	0.777	0.686	0.882	0.000174	0.0459	lm.nb	Cytoskeletal Dynamics, Neurogenesis, Neurotrophin Signaling	NM_001353691.1:4520
SUMO1-mRNA	-0.332	0.0854	-0.499	-0.164	0.795	0.708	0.892	0.000197	0.0475	lm.nb	Interferon Signaling	NM_003352.8:348
STAT3-mRNA	0.475	0.122	0.235	0.714	1.39	1.18	1.64	0.0002	0.0475	lm.nb	JAK-STAT, Neurogenesis	NM_003150.3:2060

## Sheet: Hippocampus
Pathway	Undirected Experimental.Group: differential expression in LBD vs. baseline of Control	Undirected Experimental.Group: differential expression in AD vs. baseline of Control	Undirected Experimental.Group: differential expression in MIX vs. baseline of Control	Directed Experimental.Group: differential expression in LBD vs. baseline of Control	Directed Experimental.Group: differential expression in AD vs. baseline of Control	Directed Experimental.Group: differential expression in MIX vs. baseline of Control
A1 Astrocyte	1.776	1.939	2.167	-0.866	0.873	1.226
A2 Astrocyte	2.139	2.484	2.426	-1.278	1.025	-1.8
Angiogenesis	1.222	1.15	1.345	1.057	0.748	0.314
Antigen Processing and Presentation	1.631	1.854	2.08	0.782	-0.275	-0.838
Apoptosis	1.255	1.554	1.506	0.715	0.536	-0.509
Astrocyte DifferentiationFunction	1.452	1.659	1.961	-0.21	0.277	-0.823
Astrocyte Markers	1.389	1.823	1.78	0.311	0.875	0.42
Autophagy	1.613	1.634	1.754	1.055	0.988	0.499
Blood Brain Barrier	1.149	1.592	1.571	1.086	1.548	1.548
Calcium Signaling	1.705	2.336	2.793	-1.145	-2.082	-2.557
Cannabinoid Signaling	1.434	1.772	2.341	-0.735	-1.488	-2.145
Cell Cycle	1.556	1.833	2.071	0.74	-1.109	-1.451
Cell Migration	1.619	2.229	2.404	0.967	0.205	-0.82
Chemokines	2.461	3.087	2.643	-1.814	1.616	-1.667
Cholinergic Synapse	1.529	2.584	3.01	-1.094	-2.368	-2.855
Circadian Signaling	1.356	1.182	1.315	1.35	1.12	1.18
Complement System	1.354	2.246	1.68	1.354	2.246	1.68
Cytokines	2.105	2.017	2.297	0.955	-0.945	-1.709
Cytoskeletal Dynamics	1.54	2.189	2.607	-0.518	-1.535	-2.185
Dopaminergic Synapse	1.367	2.424	3.147	0.615	-2.135	-2.902
GABAergic Synapse	1.213	1.951	2.284	0.568	-1.51	-1.879
Gap Junctions	1.083	1.861	2.247	0.837	-1.371	-1.806
Glucose Metabolism	1.979	3.011	3.433	-1.71	-2.855	-3.285
Glutamatergic Synapse	1.238	2.001	2.563	-0.084	-1.662	-2.28
Homeostatic Microglia	1.597	1.881	1.766	0.802	1.528	1.445
Hypoxia	1.413	2.046	2.231	0.195	-1.263	-1.333
Inflammasome	1.986	2.267	1.955	-1.427	-1.861	-1.251
Insulin Signaling	1.349	1.942	1.965	0.842	-1.253	-1.328
Interferon Signaling	1.667	1.785	2.22	-0.394	-0.437	-1.147
Ion Transport	1.613	2.016	2.502	-0.753	-1.672	-2.275
JAK-STAT	1.773	1.365	1.44	0.936	1.329	0.971
Lipid Metabolism	1.82	1.778	1.976	0.973	1.072	1.073
MAPK & PI3K	1.505	1.9	2.149	1.022	-0.808	-1.281
Microglia Neurodegenerative Phenotype (MGnD)	1.475	1.569	1.77	-0.111	0.932	0.905
Microglial Markers	1.682	1.588	1.708	0.4	1.029	0.622
Myelogenesis	1.469	2.021	2.254	0.588	-0.787	-1.286
Neuroactive Ligands and Receptors	1.31	1.878	2.056	0.318	-0.967	-1.381
Neurogenesis	1.514	2.045	2.372	-0.148	-1.452	-1.9
Neuronal Markers	1.675	3.122	3.658	-1.23	-2.962	-3.538
Neurotrophin Signaling	1.438	1.875	2.221	0.291	-1.13	-1.656
NF-kappaB Signaling	1.761	2.083	1.858	-1.014	0.938	-1.208
NO Metabolism and Signaling	1.81	1.888	2.247	-0.791	-1.039	-1.569
Oligodendrocyte DifferentiationMaturation	1.741	1.874	2.254	-0.849	-1.099	-1.41
Oligodendrocyte Markers	1.056	1.23	1.246	0.644	1.06	1.233
Oxidative & Nitrosative Stress	1.562	2.183	2.64	-1.385	-1.992	-2.592
Phagocytosis	1.424	1.965	2.45	-0.347	-1.391	-2.007
Primed Microglia	1.559	1.743	1.93	0.596	0.778	0.547
Proteotoxic Stress	1.584	2.1	2.542	0.524	-1.233	-1.889
Purinergic Signaling	1.667	1.75	1.726	-1.138	0.29	0.658
Serotonergic Synapse	1.447	2.554	3.298	-1.028	-2.437	-3.191
Stage 1 DAM	1.689	1.858	1.949	-0.523	1.049	1.344
Stage 2 DAM	1.123	1.176	1.206	0.59	0.923	0.894
T-cell signaling	1.556	1.622	1.782	1.387	0.905	-0.579
TGF-Beta Signaling	1.643	1.584	1.898	0.58	-0.846	-1.37
Wnt Signaling	1.654	2.381	2.531	0.41	-1.768	-1.951
Differential expression in MIX vs. baseline of Control
Top 20 Genes
	Log2 fold change	std error (log2)	Lower confidence limit (log2)	Upper confidence limit (log2)	Linear fold change	Lower confidence limit (linear)	Upper confidence limit (linear)	P-value	BY.p.value	method	Gene.sets	probe.ID
SYN1-mRNA	-1.49	0.217	-1.91	-1.06	0.357	0.266	0.479	1.14e-06	0.00533	lm.nb	Cytoskeletal Dynamics, Dopaminergic Synapse, Neurogenesis, Neuronal Markers, Serotonergic Synapse	NM_006950.3:565
CAMK4-mRNA	-2.71	0.413	-3.52	-1.9	0.153	0.0873	0.269	2.22e-06	0.00533	lm.nb	Calcium Signaling	NM_001744.3:1220
XK-mRNA	-2.45	0.391	-3.21	-1.68	0.183	0.108	0.312	4.17e-06	0.00563	lm.nb	Neurogenesis	NM_021083.2:545
UBQLN2-mRNA	-0.778	0.132	-1.04	-0.519	0.583	0.487	0.698	9.31e-06	0.00563	lm.nb	Proteotoxic Stress	NM_013444.3:1080
NAP1L2-mRNA	-1.62	0.275	-2.15	-1.08	0.326	0.225	0.474	9.66e-06	0.00563	lm.nb	Neurogenesis	NM_021963.4:908
NLK-mRNA	-1.03	0.175	-1.37	-0.685	0.49	0.387	0.622	9.68e-06	0.00563	lm.nb	Wnt Signaling	NM_016231.4:618
NMNAT2-mRNA	-1.67	0.287	-2.24	-1.11	0.314	0.212	0.463	1.06e-05	0.00563	lm.nb	Cytoskeletal Dynamics	NM_170706.3:605
ATP6V1G2-mRNA	-1.28	0.22	-1.71	-0.85	0.411	0.305	0.555	1.06e-05	0.00563	lm.nb	Ion Transport, Phagocytosis	NM_130463.4:277
ATP2B3-mRNA	-2.08	0.361	-2.79	-1.38	0.236	0.144	0.385	1.19e-05	0.00563	lm.nb	Calcium Signaling, Ion Transport	NM_001001344.2:1280
CALM3-mRNA	-2.79	0.486	-3.74	-1.84	0.145	0.0748	0.28	1.29e-05	0.00563	lm.nb	Calcium Signaling	NM_005184.4:405
PGK1-mRNA	-1.97	0.345	-2.65	-1.3	0.255	0.159	0.407	1.37e-05	0.00563	lm.nb	Glucose Metabolism	NM_000291.2:1030
BASP1-mRNA	-2.31	0.406	-3.1	-1.51	0.202	0.116	0.351	1.46e-05	0.00563	lm.nb	Cytoskeletal Dynamics	NM_006317.4:675
ATP5F1B-mRNA	-0.799	0.141	-1.08	-0.522	0.575	0.475	0.696	1.52e-05	0.00563	lm.nb	Glucose Metabolism	NM_001686.3:645
HK1-mRNA	-1.56	0.278	-2.11	-1.02	0.338	0.232	0.494	1.67e-05	0.00573	lm.nb	Glucose Metabolism	NM_033496.2:1900
YWHAG-mRNA	-2.4	0.438	-3.26	-1.54	0.19	0.105	0.344	2.35e-05	0.00643	lm.nb	Cell Cycle, Neurogenesis	NM_012479.4:389
CAMK2D-mRNA	-1.29	0.236	-1.76	-0.829	0.408	0.296	0.563	2.37e-05	0.00643	lm.nb	Calcium Signaling	NM_172127.1:505
KCNQ3-mRNA	-1.48	0.271	-2.01	-0.951	0.358	0.248	0.517	2.38e-05	0.00643	lm.nb	Cholinergic Synapse, Ion Transport	NM_004519.2:665
ARPC5L-mRNA	-1.23	0.225	-1.67	-0.786	0.427	0.315	0.58	2.46e-05	0.00643	lm.nb	Phagocytosis	NM_030978.3:1490
NOS1AP-mRNA	-1.77	0.326	-2.41	-1.13	0.292	0.188	0.455	2.54e-05	0.00643	lm.nb	NO Metabolism and Signaling, Oxidative & Nitrosative Stress	NM_014697.3:1706
NKIRAS1-mRNA	-1.01	0.189	-1.38	-0.641	0.496	0.383	0.641	3.1e-05	0.00744	lm.nb	Cytokines	NM_020345.3:785
Differential expression in AD vs. baseline of Control
Top 20 Genes
	Log2 fold change	std error (log2)	Lower confidence limit (log2)	Upper confidence limit (log2)	Linear fold change	Lower confidence limit (linear)	Upper confidence limit (linear)	P-value	BY.p.value	method	Gene.sets	probe.ID
NLK-mRNA	-1.19	0.186	-1.55	-0.825	0.439	0.341	0.565	3.06e-06	0.0147	lm.nb	Wnt Signaling	NM_016231.4:618
CAMK4-mRNA	-2.57	0.435	-3.43	-1.72	0.168	0.0929	0.303	8.68e-06	0.0209	lm.nb	Calcium Signaling	NM_001744.3:1220
CUX2-mRNA	-2.51	0.467	-3.42	-1.59	0.176	0.0932	0.331	2.93e-05	0.032	lm.nb	Neurogenesis, Neuronal Markers	NM_015267.3:303
XK-mRNA	-2.18	0.41	-2.98	-1.37	0.221	0.127	0.386	3.41e-05	0.032	lm.nb	Neurogenesis	NM_021083.2:545
GLRA3-mRNA	-1.8	0.349	-2.48	-1.11	0.287	0.179	0.462	4.83e-05	0.032	lm.nb	Neuroactive Ligands and Receptors	NM_006529.3:492
PGK1-mRNA	-1.84	0.363	-2.55	-1.13	0.279	0.17	0.457	5.92e-05	0.032	lm.nb	Glucose Metabolism	NM_000291.2:1030
UBQLN2-mRNA	-0.703	0.139	-0.976	-0.43	0.614	0.509	0.742	6.07e-05	0.032	lm.nb	Proteotoxic Stress	NM_013444.3:1080
NAP1L2-mRNA	-1.45	0.289	-2.02	-0.882	0.366	0.247	0.543	6.7e-05	0.032	lm.nb	Neurogenesis	NM_021963.4:908
CALM3-mRNA	-2.56	0.511	-3.56	-1.56	0.169	0.0845	0.339	6.72e-05	0.032	lm.nb	Calcium Signaling	NM_005184.4:405
DNAJA2-mRNA	-1.15	0.233	-1.6	-0.69	0.452	0.329	0.62	8.24e-05	0.032	lm.nb	Proteotoxic Stress	NM_005880.3:370
PRKCZ-mRNA	-0.995	0.203	-1.39	-0.598	0.502	0.381	0.661	8.51e-05	0.032	lm.nb	Insulin Signaling, Neurogenesis	NM_002744.4:943
HK1-mRNA	-1.43	0.293	-2	-0.854	0.372	0.25	0.553	9.07e-05	0.032	lm.nb	Glucose Metabolism	NM_033496.2:1900
KCNQ3-mRNA	-1.39	0.285	-1.95	-0.832	0.381	0.259	0.562	9.15e-05	0.032	lm.nb	Cholinergic Synapse, Ion Transport	NM_004519.2:665
SYN1-mRNA	-1.11	0.228	-1.56	-0.662	0.464	0.34	0.632	9.32e-05	0.032	lm.nb	Cytoskeletal Dynamics, Dopaminergic Synapse, Neurogenesis, Neuronal Markers, Serotonergic Synapse	NM_006950.3:565
NMNAT2-mRNA	-1.42	0.302	-2.01	-0.829	0.374	0.248	0.563	0.000135	0.0433	lm.nb	Cytoskeletal Dynamics	NM_170706.3:605
YWHAG-mRNA	-2.15	0.461	-3.05	-1.24	0.226	0.121	0.423	0.000153	0.0458	lm.nb	Cell Cycle, Neurogenesis	NM_012479.4:389
ATP6V1G2-mRNA	-1.06	0.231	-1.52	-0.609	0.479	0.35	0.656	0.000177	0.0458	lm.nb	Ion Transport, Phagocytosis	NM_130463.4:277
CXCL8-mRNA	3.48	0.76	1.99	4.97	11.1	3.97	31.3	0.000183	0.0458	lm.nb	Chemokines, NF-kappaB Signaling	NM_000584.3:221
DLAT-mRNA	-0.783	0.172	-1.12	-0.445	0.581	0.46	0.734	0.000198	0.0458	lm.nb	Glucose Metabolism	NM_001931.5:1825
GSK3B-mRNA	-1.04	0.23	-1.49	-0.592	0.485	0.355	0.663	0.000202	0.0458	lm.nb	Cell Cycle, Cytoskeletal Dynamics, Neurogenesis, Neurotrophin Signaling, Wnt Signaling	NM_002093.2:925
Differential expression in LBD vs. baseline of Control
Top 20 Genes
	Log2 fold change	std error (log2)	Lower confidence limit (log2)	Upper confidence limit (log2)	Linear fold change	Lower confidence limit (linear)	Upper confidence limit (linear)	P-value	BY.p.value	method	Gene.sets	probe.ID
S100A12-mRNA	3.8	0.751	2.32	5.27	13.9	5.01	38.6	6.07e-05	0.292	lm.nb	Cytokines	NM_005621.1:260
CX3CL1-mRNA	-2.01	0.495	-2.98	-1.04	0.248	0.127	0.486	0.000606	0.648	lm.nb	Chemokines	NM_002996.4:1080
NLRP1-mRNA	-2.38	0.59	-3.54	-1.23	0.192	0.086	0.427	0.000639	0.648	lm.nb	Inflammasome	NM_033004.2:2135
BASP1-mRNA	-1.59	0.406	-2.38	-0.792	0.333	0.192	0.577	0.00086	0.648	lm.nb	Cytoskeletal Dynamics	NM_006317.4:675
CAMK4-mRNA	-1.6	0.412	-2.4	-0.788	0.331	0.189	0.579	0.000942	0.648	lm.nb	Calcium Signaling	NM_001744.3:1220
KCNQ3-mRNA	-1.04	0.27	-1.56	-0.507	0.488	0.338	0.704	0.00103	0.648	lm.nb	Cholinergic Synapse, Ion Transport	NM_004519.2:665
CALM3-mRNA	-1.86	0.486	-2.81	-0.907	0.276	0.142	0.533	0.00106	0.648	lm.nb	Calcium Signaling	NM_005184.4:405
PTGS2-mRNA	-2.12	0.564	-3.23	-1.02	0.229	0.107	0.493	0.00121	0.648	lm.nb	A2 Astrocyte, Cannabinoid Signaling, Lipid Metabolism, NF-kappaB Signaling, NO Metabolism and Signaling, Serotonergic Synapse	NM_000963.1:495
HLA-E-mRNA	-2.18	0.59	-3.34	-1.03	0.22	0.0987	0.491	0.00142	0.648	lm.nb	A1 Astrocyte, Antigen Processing and Presentation	NM_005516.5:330
OLIG1-mRNA	-1.61	0.441	-2.47	-0.745	0.328	0.18	0.597	0.00159	0.648	lm.nb	Oligodendrocyte DifferentiationMaturation	NM_138983.3:102
ATP2B3-mRNA	-1.3	0.358	-2	-0.602	0.405	0.249	0.659	0.00162	0.648	lm.nb	Calcium Signaling, Ion Transport	NM_001001344.2:1280
TMEM88B-mRNA	-1.4	0.387	-2.16	-0.643	0.379	0.224	0.64	0.0017	0.648	lm.nb		NM_001146685.1:222
PGK1-mRNA	-1.25	0.345	-1.92	-0.569	0.422	0.264	0.674	0.00175	0.648	lm.nb	Glucose Metabolism	NM_000291.2:1030
MYCT1-mRNA	-2.04	0.581	-3.18	-0.9	0.244	0.111	0.536	0.0022	0.756	lm.nb		NM_025107.2:159
NRG1-mRNA	-1.31	0.378	-2.05	-0.565	0.404	0.242	0.676	0.0025	0.764	lm.nb	Myelogenesis, Neurogenesis, Oligodendrocyte DifferentiationMaturation	NM_004495.2:995
ETV5-mRNA	-1.13	0.327	-1.77	-0.487	0.457	0.293	0.713	0.00254	0.764	lm.nb	Neurogenesis	NM_004454.2:1685
ATP2B4-mRNA	-0.885	0.263	-1.4	-0.369	0.542	0.379	0.774	0.00307	0.821	lm.nb	Calcium Signaling, Ion Transport, NO Metabolism and Signaling	NM_001684.4:2863
SIRT5-mRNA	-0.508	0.151	-0.803	-0.212	0.703	0.573	0.863	0.00308	0.821	lm.nb	Glucose Metabolism	NM_012241.3:300
GSK3B-mRNA	-0.717	0.217	-1.14	-0.291	0.608	0.453	0.817	0.00358	0.855	lm.nb	Cell Cycle, Cytoskeletal Dynamics, Neurogenesis, Neurotrophin Signaling, Wnt Signaling	NM_002093.2:925
CD4-mRNA	1.51	0.46	0.606	2.41	2.85	1.52	5.32	0.00377	0.855	lm.nb	T-cell signaling	NM_000616.4:975

## Sheet: Frontal cortex
Pathway	Undirected Experimental.Group: differential expression in AD vs. baseline of Control	Undirected Experimental.Group: differential expression in MIX vs. baseline of Control	Undirected Experimental.Group: differential expression in LBD vs. baseline of Control	Directed Experimental.Group: differential expression in AD vs. baseline of Control	Directed Experimental.Group: differential expression in MIX vs. baseline of Control	Directed Experimental.Group: differential expression in LBD vs. baseline of Control
A1 Astrocyte	1.995	2.195	1.889	0.526	-0.718	-1.69
A2 Astrocyte	1.996	1.683	1.387	1.837	1.164	0.709
Angiogenesis	2.815	2.194	1.237	-2.658	-2.071	-1.23
Antigen Processing and Presentation	2.597	2.644	1.658	-2.458	-2.489	-1.653
Apoptosis	2.006	1.644	1.167	-1.369	-1.409	-1.055
Astrocyte DifferentiationFunction	2.405	1.928	1.319	-0.536	-0.945	-1.01
Astrocyte Markers	2.353	1.592	1.19	1.669	1.081	0.077
Autophagy	2.166	1.951	1.326	-1.51	-1.548	-1
Blood Brain Barrier	1.851	1.385	1.006	0.521	-0.68	-0.999
Calcium Signaling	2.947	2.303	1.324	-2.923	-2.211	-1.304
Cannabinoid Signaling	2.851	2.171	1.271	-2.849	-2.171	-1.271
Cell Cycle	2.447	2.048	1.452	-2.408	-1.997	-1.426
Cell Migration	2.782	2.152	1.245	-1.689	-1.077	-0.834
Chemokines	1.809	1.147	1.478	1.628	0.353	-1.172
Cholinergic Synapse	3.453	2.687	1.527	-3.453	-2.687	-1.527
Circadian Signaling	2.315	1.994	1.169	-1.981	-1.96	-1.12
Complement System	2.455	1.166	0.999	2.338	1.152	-0.219
Cytokines	2.462	1.801	1.384	-1.302	-1.189	0.192
Cytoskeletal Dynamics	2.612	2.042	1.304	-2.313	-1.948	-1.181
Dopaminergic Synapse	3.316	2.567	1.391	-3.316	-2.567	-1.391
GABAergic Synapse	2.918	2.283	1.341	-2.821	-2.168	-1.311
Gap Junctions	2.531	2.381	1.419	-2.034	-2.126	-1.159
Glucose Metabolism	2.94	2.93	1.94	-2.935	-2.929	-1.928
Glutamatergic Synapse	2.89	2.351	1.367	-2.78	-2.217	-1.335
Homeostatic Microglia	1.87	1.286	1.262	1.423	0.299	-1.172
Hypoxia	2.418	2.085	1.359	-1.354	-1.131	-0.375
Inflammasome	1.961	2.12	1.457	-1.82	-1.245	-1.372
Insulin Signaling	2.691	2.129	1.479	-2.636	-2.007	-1.466
Interferon Signaling	1.888	1.694	1.183	-1.25	-1.411	-1.07
Ion Transport	2.872	2.251	1.292	-2.797	-2.25	-1.241
JAK-STAT	1.888	1.307	1.048	1.63	0.649	0.458
Lipid Metabolism	1.801	1.728	1.321	-0.536	-1.048	-1.233
MAPK & PI3K	3.027	2.443	1.531	-2.727	-2.139	-1.393
Microglia Neurodegenerative Phenotype (MGnD)	1.743	1.464	1.039	1.35	1.1	-0.548
Microglial Markers	1.938	1.528	1.303	1.088	0.259	-0.843
Myelogenesis	2.318	1.952	1.373	-1.48	-1.643	-0.81
Neuroactive Ligands and Receptors	2.3	1.59	1.058	-1.986	-1.323	-1.002
Neurogenesis	2.753	2.225	1.429	-2.344	-1.957	-1.238
Neuronal Markers	2.934	2.421	1.224	-2.557	-1.877	-0.912
Neurotrophin Signaling	2.874	1.951	1.698	-2.577	-1.867	-1.674
NF-kappaB Signaling	2.25	1.868	1.04	-1.55	-1.44	-0.959
NO Metabolism and Signaling	2.017	1.749	1.176	-1.526	-1.474	-1.023
Oligodendrocyte DifferentiationMaturation	1.878	1.756	1.325	-0.788	-1.353	-0.828
Oligodendrocyte Markers	1.898	1.109	1.369	1.825	1.012	1.369
Oxidative & Nitrosative Stress	2.417	1.988	1.244	-2.347	-1.942	-1.243
Phagocytosis	2.782	2.167	1.488	-2.496	-1.963	-1.353
Primed Microglia	2.362	1.904	1.348	-1.337	-1.129	-1.084
Proteotoxic Stress	2.608	2.673	1.747	-2.428	-2.551	-1.566
Purinergic Signaling	0.894	0.952	1.581	0.554	-0.309	-1.574
Serotonergic Synapse	3.298	2.574	1.44	-3.298	-2.574	-1.44
Stage 1 DAM	1.708	1.353	1.336	0.945	0.854	-1.167
Stage 2 DAM	1.939	1.379	0.792	1.928	1.34	0.587
T-cell signaling	2.359	1.851	1.14	-2.015	-1.639	-1.063
TGF-Beta Signaling	1.855	1.709	1.226	-1.002	-1.37	-0.86
Wnt Signaling	3.245	2.786	1.807	-3.108	-2.767	-1.79
Differential expression in MIX vs. baseline of Control
Top 20 Genes
	Log2 fold change	std error (log2)	Lower confidence limit (log2)	Upper confidence limit (log2)	Linear fold change	Lower confidence limit (linear)	Upper confidence limit (linear)	P-value	BY.p.value	method	Gene.sets	probe.ID
HECTD1-mRNA	-0.436	0.0758	-0.585	-0.287	0.739	0.667	0.819	1.25e-05	0.0606	loglinear	Antigen Processing and Presentation	NM_015382.2:810
PRKACB-mRNA	-0.783	0.163	-1.1	-0.463	0.581	0.466	0.726	0.000111	0.0902	lm.nb	Calcium Signaling, MAPK & PI3K, Wnt Signaling	NM_182948.2:805
DLAT-mRNA	-0.863	0.18	-1.22	-0.51	0.55	0.43	0.702	0.000111	0.0902	lm.nb	Glucose Metabolism	NM_001931.5:1825
UBE3C-mRNA	-0.511	0.108	-0.724	-0.299	0.702	0.606	0.813	0.000131	0.0902	lm.nb	Antigen Processing and Presentation	NM_014671.2:1222
SEC61A2-mRNA	-0.743	0.162	-1.06	-0.426	0.597	0.479	0.744	0.000177	0.0902	lm.nb	Antigen Processing and Presentation, Proteotoxic Stress	NM_001142627.1:768
DLD-mRNA	-0.935	0.206	-1.34	-0.533	0.523	0.395	0.691	0.000194	0.0902	lm.nb	Glucose Metabolism	NM_000108.3:766
PSMA5-mRNA	-0.957	0.21	-1.37	-0.545	0.515	0.387	0.686	0.000196	0.0902	lm.nb	Antigen Processing and Presentation	NM_002790.2:235
CD47-mRNA	-0.647	0.143	-0.927	-0.367	0.639	0.526	0.776	0.000206	0.0902	lm.nb	NO Metabolism and Signaling	NM_001777.3:897
DNAJA2-mRNA	-0.931	0.206	-1.33	-0.528	0.524	0.397	0.694	0.000207	0.0902	lm.nb	Proteotoxic Stress	NM_005880.3:370
SRPRA-mRNA	-0.615	0.136	-0.882	-0.348	0.653	0.543	0.786	0.00021	0.0902	lm.nb	Proteotoxic Stress	NM_001177842.1:1065
USP2-mRNA	-0.489	0.109	-0.702	-0.276	0.713	0.615	0.826	0.000221	0.0902	loglinear	Microglial Markers, Primed Microglia	NM_001243759.1:676
FBXL3-mRNA	-0.531	0.12	-0.766	-0.297	0.692	0.588	0.814	0.000252	0.0902	lm.nb	Antigen Processing and Presentation, Circadian Signaling	NM_012158.2:1565
TLN2-mRNA	-0.679	0.154	-0.98	-0.377	0.625	0.507	0.77	0.000267	0.0902	lm.nb	Cell Migration	NM_015059.2:640
ZPR1-mRNA	-0.714	0.162	-1.03	-0.397	0.61	0.49	0.76	0.000268	0.0902	lm.nb	Cytoskeletal Dynamics, Neurogenesis	NM_003904.3:1215
ASS1-mRNA	-0.996	0.228	-1.44	-0.549	0.501	0.368	0.684	0.000298	0.0902	lm.nb	NO Metabolism and Signaling	NM_000050.4:1275
PPP3CB-mRNA	-0.894	0.205	-1.3	-0.493	0.538	0.408	0.711	0.000298	0.0902	lm.nb	Calcium Signaling, MAPK & PI3K	NM_021132.2:270
ERLEC1-mRNA	-0.775	0.181	-1.13	-0.42	0.584	0.457	0.747	0.000366	0.104	lm.nb	Proteotoxic Stress	NM_001127397.2:810
PPM1A-mRNA	-0.669	0.159	-0.979	-0.358	0.629	0.507	0.78	0.000423	0.114	lm.nb	MAPK & PI3K	NM_021003.4:550
PDHA1-mRNA	-0.49	0.118	-0.721	-0.26	0.712	0.607	0.835	0.00047	0.12	lm.nb	Glucose Metabolism	NM_000284.3:1080
PPP2CA-mRNA	-0.755	0.183	-1.11	-0.397	0.592	0.462	0.76	0.00052	0.125	lm.nb	TGF-Beta Signaling	NM_002715.2:1075
Differential expression in AD vs. baseline of Control
Top 20 Genes
	Log2 fold change	std error (log2)	Lower confidence limit (log2)	Upper confidence limit (log2)	Linear fold change	Lower confidence limit (linear)	Upper confidence limit (linear)	P-value	BY.p.value	method	Gene.sets	probe.ID
CFI-mRNA	1.39	0.236	0.926	1.85	2.62	1.9	3.61	9.27e-06	0.0447	lm.nb	Complement System	NM_000204.3:764
TLN2-mRNA	-0.813	0.149	-1.1	-0.521	0.569	0.465	0.697	2.4e-05	0.0447	lm.nb	Cell Migration	NM_015059.2:640
PRKACB-mRNA	-0.819	0.158	-1.13	-0.51	0.567	0.457	0.702	4.45e-05	0.0447	lm.nb	Calcium Signaling, MAPK & PI3K, Wnt Signaling	NM_182948.2:805
GSK3B-mRNA	-0.76	0.148	-1.05	-0.471	0.591	0.483	0.722	4.86e-05	0.0447	lm.nb	Cell Cycle, Cytoskeletal Dynamics, Neurogenesis, Neurotrophin Signaling, Wnt Signaling	NM_002093.2:925
GNG2-mRNA	-1.32	0.259	-1.83	-0.81	0.401	0.282	0.57	5.68e-05	0.0447	lm.nb	Cannabinoid Signaling, Cholinergic Synapse, Dopaminergic Synapse, GABAergic Synapse, Glutamatergic Synapse, Primed Microglia, Serotonergic Synapse	NM_053064.5:396
TSPAN7-mRNA	-1.02	0.203	-1.42	-0.627	0.492	0.373	0.648	6.11e-05	0.0447	lm.nb	Astrocyte Markers	NM_004615.3:725
CAMK4-mRNA	-1.48	0.295	-2.05	-0.898	0.36	0.241	0.537	6.73e-05	0.0447	lm.nb	Calcium Signaling	NM_001744.3:1220
TNFRSF11A-mRNA	-0.799	0.162	-1.12	-0.48	0.575	0.461	0.717	8.34e-05	0.0447	lm.nb	Cytokines, NF-kappaB Signaling	NM_003839.3:226
NCKAP1-mRNA	-0.728	0.151	-1.02	-0.431	0.604	0.492	0.742	0.000105	0.0447	lm.nb	Angiogenesis, Neurogenesis	NM_013436.3:2353
ERLEC1-mRNA	-0.838	0.175	-1.18	-0.495	0.559	0.441	0.71	0.000113	0.0447	lm.nb	Proteotoxic Stress	NM_001127397.2:810
YWHAZ-mRNA	-0.928	0.195	-1.31	-0.546	0.526	0.403	0.685	0.00012	0.0447	lm.nb	Cell Cycle, Neurogenesis, Wnt Signaling	NM_001135699.1:515
ZPR1-mRNA	-0.738	0.156	-1.04	-0.432	0.599	0.485	0.741	0.000129	0.0447	lm.nb	Cytoskeletal Dynamics, Neurogenesis	NM_003904.3:1215
NAP1L2-mRNA	-1.52	0.322	-2.15	-0.884	0.35	0.226	0.542	0.000135	0.0447	lm.nb	Neurogenesis	NM_021963.4:908
KRAS-mRNA	-0.949	0.202	-1.34	-0.553	0.518	0.394	0.681	0.000137	0.0447	lm.nb	Astrocyte DifferentiationFunction, MAPK & PI3K	NM_033360.2:267
PPP3CB-mRNA	-0.929	0.198	-1.32	-0.542	0.525	0.401	0.687	0.000139	0.0447	lm.nb	Calcium Signaling, MAPK & PI3K	NM_021132.2:270
MEAF6-mRNA	-0.699	0.154	-1	-0.399	0.616	0.5	0.759	0.000192	0.0479	lm.nb	Myelogenesis, Neurogenesis	NM_001270875.2:180
SYT1-mRNA	-1.18	0.26	-1.69	-0.673	0.441	0.31	0.627	0.000194	0.0479	lm.nb	Cholinergic Synapse, Dopaminergic Synapse, GABAergic Synapse, Glutamatergic Synapse, Neurogenesis, Neuronal Markers, Serotonergic Synapse	NM_005639.2:1736
SUMO1-mRNA	-0.76	0.168	-1.09	-0.432	0.59	0.47	0.741	0.000201	0.0479	lm.nb	Interferon Signaling	NM_003352.8:348
DNAJA2-mRNA	-0.9	0.199	-1.29	-0.51	0.536	0.409	0.702	0.000207	0.0479	lm.nb	Proteotoxic Stress	NM_005880.3:370
SYN1-mRNA	-1.08	0.24	-1.55	-0.611	0.472	0.341	0.655	0.000216	0.0479	lm.nb	Cytoskeletal Dynamics, Dopaminergic Synapse, Neurogenesis, Neuronal Markers, Serotonergic Synapse	NM_006950.3:565
Differential expression in LBD vs. baseline of Control
Top 20 Genes
	Log2 fold change	std error (log2)	Lower confidence limit (log2)	Upper confidence limit (log2)	Linear fold change	Lower confidence limit (linear)	Upper confidence limit (linear)	P-value	BY.p.value	method	Gene.sets	probe.ID
HECTD1-mRNA	-0.329	0.0758	-0.478	-0.181	0.796	0.718	0.882	0.000317	1	loglinear	Antigen Processing and Presentation	NM_015382.2:810
TIAM1-mRNA	-0.505	0.128	-0.755	-0.254	0.705	0.592	0.838	0.00079	1	lm.nb	Cytoskeletal Dynamics, Neurogenesis, Neurotrophin Signaling	NM_001353691.1:4520
ASS1-mRNA	-0.888	0.228	-1.33	-0.442	0.54	0.397	0.736	0.000886	1	lm.nb	NO Metabolism and Signaling	NM_000050.4:1275
FBLN5-mRNA	-0.751	0.195	-1.13	-0.369	0.594	0.456	0.775	0.001	1	lm.nb	A1 Astrocyte	NM_006329.3:1728
ZPR1-mRNA	-0.591	0.161	-0.906	-0.275	0.664	0.534	0.827	0.00153	1	lm.nb	Cytoskeletal Dynamics, Neurogenesis	NM_003904.3:1215
KRAS-mRNA	-0.732	0.208	-1.14	-0.323	0.602	0.454	0.799	0.00219	1	lm.nb	Astrocyte DifferentiationFunction, MAPK & PI3K	NM_033360.2:267
DNAJA2-mRNA	-0.716	0.206	-1.12	-0.314	0.609	0.46	0.805	0.00233	1	lm.nb	Proteotoxic Stress	NM_005880.3:370
ERLEC1-mRNA	-0.581	0.181	-0.936	-0.227	0.668	0.523	0.855	0.00438	1	lm.nb	Proteotoxic Stress	NM_001127397.2:810
DLD-mRNA	-0.658	0.205	-1.06	-0.255	0.634	0.48	0.838	0.00447	1	lm.nb	Glucose Metabolism	NM_000108.3:766
S100A12-mRNA	2.06	0.668	0.752	3.37	4.17	1.68	10.3	0.00584	1	lm.nb	Cytokines	NM_005621.1:260
HDAC2-mRNA	-0.454	0.147	-0.743	-0.165	0.73	0.598	0.892	0.00593	1	lm.nb	Cell Cycle, Neurogenesis, Oligodendrocyte DifferentiationMaturation	NM_001527.1:930
PRKACB-mRNA	-0.499	0.163	-0.819	-0.18	0.707	0.567	0.883	0.00614	1	lm.nb	Calcium Signaling, MAPK & PI3K, Wnt Signaling	NM_182948.2:805
EIF2AK1-mRNA	-0.462	0.154	-0.763	-0.161	0.726	0.589	0.894	0.00692	1	lm.nb	Proteotoxic Stress	NM_014413.2:1685
PSMC6-mRNA	-0.408	0.137	-0.676	-0.14	0.754	0.626	0.907	0.00729	1	lm.nb	Antigen Processing and Presentation	NM_002806.3:412
DLAT-mRNA	-0.535	0.18	-0.887	-0.183	0.69	0.541	0.881	0.00737	1	lm.nb	Glucose Metabolism	NM_001931.5:1825
MEAF6-mRNA	-0.471	0.158	-0.781	-0.161	0.722	0.582	0.895	0.0075	1	lm.nb	Myelogenesis, Neurogenesis	NM_001270875.2:180
PDHB-mRNA	-0.395	0.135	-0.66	-0.129	0.761	0.633	0.914	0.00852	1	lm.nb	Glucose Metabolism	NM_000925.3:555
SUMO1-mRNA	-0.503	0.173	-0.843	-0.164	0.705	0.558	0.892	0.00869	1	lm.nb	Interferon Signaling	NM_003352.8:348
ENTPD2-mRNA	-0.852	0.297	-1.43	-0.271	0.554	0.37	0.829	0.00942	1	lm.nb	Purinergic Signaling	NM_203468.1:206
GSK3B-mRNA	-0.434	0.152	-0.731	-0.136	0.74	0.602	0.91	0.00982	1	lm.nb	Cell Cycle, Cytoskeletal Dynamics, Neurogenesis, Neurotrophin Signaling, Wnt Signaling	NM_002093.2:925

## Sheet: Occipital cortex
Pathway	Undirected Experimental.Group: differential expression in AD vs. baseline of Control	Undirected Experimental.Group: differential expression in MIX vs. baseline of Control	Undirected Experimental.Group: differential expression in LBD vs. baseline of Control	Directed Experimental.Group: differential expression in AD vs. baseline of Control	Directed Experimental.Group: differential expression in MIX vs. baseline of Control	Directed Experimental.Group: differential expression in LBD vs. baseline of Control
A1 Astrocyte	1.097	1.029	1.3	-0.95	0.807	-1.11
A2 Astrocyte	1.824	1.541	1.46	1.823	1.336	0.145
Angiogenesis	1.245	1.909	1.273	-1.244	-1.81	-1.271
Antigen Processing and Presentation	1.429	1.551	1.572	-1.144	-1.473	-1.534
Apoptosis	1.098	1.218	1.212	-0.8	-1.125	-1.156
Astrocyte DifferentiationFunction	1.354	1.415	1.195	-0.647	-0.792	-0.295
Astrocyte Markers	1.066	1.241	1.039	0.701	0.687	-0.375
Autophagy	1.117	1.41	1.29	-0.868	-1.33	-1.101
Blood Brain Barrier	1.066	1.339	0.887	0.712	0.873	-0.126
Calcium Signaling	1.503	1.92	1.572	-1.485	-1.816	-1.512
Cannabinoid Signaling	1.649	2.063	1.575	-1.601	-2.063	-1.535
Cell Cycle	1.438	1.685	1.166	-1.151	-1.565	-1.124
Cell Migration	1.696	1.645	1.298	-0.979	-1.013	-0.634
Chemokines	1.002	1.27	0.815	-0.523	-0.576	-0.783
Cholinergic Synapse	1.558	2.144	1.604	-1.558	-2.124	-1.586
Circadian Signaling	1.243	1.294	1.141	-1.139	-1.293	-1.071
Complement System	1.517	1.135	0.94	0.954	1.044	0.181
Cytokines	1.044	1.283	1.168	0.394	-0.227	-0.35
Cytoskeletal Dynamics	1.369	1.864	1.51	-1.093	-1.772	-1.437
Dopaminergic Synapse	1.65	2.136	1.542	-1.636	-2.136	-1.536
GABAergic Synapse	1.452	1.981	1.553	-1.254	-1.9	-1.443
Gap Junctions	1.378	2.043	1.766	-1.366	-1.835	-1.53
Glucose Metabolism	1.65	1.941	1.704	-1.211	-1.913	-1.702
Glutamatergic Synapse	1.634	2.083	1.398	-1.441	-1.984	-1.368
Homeostatic Microglia	1.645	1.233	0.901	-0.906	-0.297	-0.515
Hypoxia	1.677	1.417	1.136	-0.509	-0.155	-0.762
Inflammasome	1.111	1.426	0.976	-0.739	0.775	0.655
Insulin Signaling	1.59	1.411	1.528	-1.057	-1.327	-1.528
Interferon Signaling	1.316	1.425	1.337	-0.871	-1.294	-1.217
Ion Transport	1.344	1.955	1.595	-1.211	-1.939	-1.467
JAK-STAT	1.44	1.449	1.267	-1.165	-0.884	-0.982
Lipid Metabolism	1.157	1.515	1.478	0.378	-0.978	-1.245
MAPK & PI3K	1.464	1.83	1.246	-1.033	-1.569	-1.153
Microglia Neurodegenerative Phenotype (MGnD)	1.155	1.133	0.991	-0.725	0.581	-0.296
Microglial Markers	1.288	1.22	1.152	-0.765	-0.684	-0.518
Myelogenesis	1.205	1.73	1.592	-0.689	-1.479	-0.937
Neuroactive Ligands and Receptors	1.298	1.671	1.212	-1.119	-1.335	-0.938
Neurogenesis	1.412	1.966	1.546	-1.101	-1.788	-1.394
Neuronal Markers	1.414	2.146	1.688	-1.265	-2.038	-1.554
Neurotrophin Signaling	1.495	1.521	1.332	-1.232	-1.267	-1.203
NF-kappaB Signaling	0.949	1.288	1.147	-0.681	-1.238	-0.874
NO Metabolism and Signaling	1.361	1.078	1.165	-0.791	-0.736	-0.888
Oligodendrocyte DifferentiationMaturation	1.273	1.307	1.187	-0.684	-0.958	0.254
Oligodendrocyte Markers	1.52	1.165	1.612	1.167	1.045	1.61
Oxidative & Nitrosative Stress	1.253	0.947	0.607	-1.034	-0.934	-0.607
Phagocytosis	1.315	2.008	1.693	-1.212	-1.961	-1.44
Primed Microglia	1.336	1.61	1.315	-0.951	-1.232	-1.075
Proteotoxic Stress	1.641	1.938	1.545	-0.802	-1.746	-1.497
Purinergic Signaling	1.291	0.997	0.822	-0.661	-0.416	-0.325
Serotonergic Synapse	1.726	2.312	1.668	-1.726	-2.312	-1.66
Stage 1 DAM	1.323	1.191	1.114	-1.22	-0.709	-0.931
Stage 2 DAM	1.214	0.712	0.507	-0.381	0.666	0.501
T-cell signaling	1.38	2.109	1.913	-1.354	-2.1	-1.913
TGF-Beta Signaling	1.459	1.418	0.817	-0.749	-0.733	-0.751
Wnt Signaling	1.882	2.024	1.58	-1.815	-2.006	-1.532
Differential expression in MIX vs. baseline of Control
Top 20 Genes
	Log2 fold change	std error (log2)	Lower confidence limit (log2)	Upper confidence limit (log2)	Linear fold change	Lower confidence limit (linear)	Upper confidence limit (linear)	P-value	BY.p.value	method	Gene.sets	probe.ID
NDUFB5-mRNA	-0.811	0.18	-1.16	-0.459	0.57	0.446	0.728	0.000213	0.539	lm.nb	Cannabinoid Signaling	NM_002492.3:502
MAL2-mRNA	-1.25	0.305	-1.85	-0.654	0.42	0.278	0.635	0.000548	0.539	lm.nb	Myelogenesis	NM_052886.2:203
THY1-mRNA	-0.756	0.193	-1.13	-0.378	0.592	0.456	0.769	0.000842	0.539	lm.nb	Cytoskeletal Dynamics, Neurogenesis	NM_006288.4:1378
ATP6V1B2-mRNA	-1.05	0.269	-1.58	-0.526	0.482	0.335	0.694	0.000855	0.539	lm.nb	Ion Transport, Phagocytosis, Primed Microglia	NM_001693.3:405
PRKACB-mRNA	-0.668	0.174	-1.01	-0.328	0.629	0.497	0.797	0.00101	0.539	lm.nb	Calcium Signaling, MAPK & PI3K, Wnt Signaling	NM_182948.2:805
RTN1-mRNA	-1.09	0.289	-1.65	-0.521	0.47	0.318	0.697	0.00123	0.539	lm.nb	Neurogenesis	NM_021136.2:2400
SERPINI1-mRNA	-0.675	0.183	-1.03	-0.316	0.626	0.489	0.803	0.00145	0.539	lm.nb	Neurogenesis	NM_005025.4:435
SYN2-mRNA	-1.13	0.306	-1.72	-0.527	0.458	0.303	0.694	0.00147	0.539	lm.nb	Dopaminergic Synapse, Serotonergic Synapse	NM_003178.5:1292
ATP6V1E1-mRNA	-0.814	0.222	-1.25	-0.379	0.569	0.421	0.769	0.00153	0.539	lm.nb	Ion Transport, Phagocytosis	NM_001696.4:580
ERLEC1-mRNA	-0.769	0.211	-1.18	-0.356	0.587	0.441	0.781	0.0016	0.539	lm.nb	Proteotoxic Stress	NM_001127397.2:810
NWD1-mRNA	1.7	0.469	0.784	2.62	3.26	1.72	6.17	0.00166	0.539	lm.nb		NM_001007525.3:3302
RASA1-mRNA	-0.482	0.134	-0.745	-0.219	0.716	0.597	0.859	0.0018	0.539	lm.nb	Angiogenesis, MAPK & PI3K	NM_002890.2:980
SRPRA-mRNA	-0.662	0.186	-1.03	-0.297	0.632	0.491	0.814	0.00198	0.539	lm.nb	Proteotoxic Stress	NM_001177842.1:1065
PSMA5-mRNA	-0.707	0.199	-1.1	-0.317	0.613	0.467	0.803	0.00201	0.539	lm.nb	Antigen Processing and Presentation	NM_002790.2:235
MEAF6-mRNA	-0.708	0.2	-1.1	-0.316	0.612	0.467	0.803	0.00205	0.539	lm.nb	Myelogenesis, Neurogenesis	NM_001270875.2:180
CALM1-mRNA	-0.57	0.161	-0.886	-0.254	0.673	0.541	0.838	0.00207	0.539	lm.nb	Calcium Signaling	NM_006888.4:299
FIG4-mRNA	-0.418	0.12	-0.654	-0.182	0.748	0.635	0.881	0.00242	0.539	lm.nb	Myelogenesis, Neurogenesis	NM_014845.5:1060
RAB3A-mRNA	-1.14	0.33	-1.79	-0.498	0.453	0.289	0.708	0.00242	0.539	lm.nb	GABAergic Synapse, Glutamatergic Synapse	NM_002866.4:177
TLN2-mRNA	-0.609	0.176	-0.953	-0.264	0.656	0.516	0.833	0.00245	0.539	lm.nb	Cell Migration	NM_015059.2:640
PPM1L-mRNA	-0.696	0.201	-1.09	-0.302	0.617	0.47	0.811	0.00247	0.539	lm.nb	Primed Microglia	NM_139245.2:984
Differential expression in AD vs. baseline of Control
Top 20 Genes
	Log2 fold change	std error (log2)	Lower confidence limit (log2)	Upper confidence limit (log2)	Linear fold change	Lower confidence limit (linear)	Upper confidence limit (linear)	P-value	BY.p.value	method	Gene.sets	probe.ID
NLK-mRNA	-0.858	0.257	-1.36	-0.354	0.552	0.389	0.782	0.00327	1	lm.nb	Wnt Signaling	NM_016231.4:618
PSMC6-mRNA	-0.644	0.196	-1.03	-0.259	0.64	0.49	0.836	0.00375	1	lm.nb	Antigen Processing and Presentation	NM_002806.3:412
NWD1-mRNA	1.52	0.47	0.6	2.44	2.87	1.52	5.44	0.00415	1	lm.nb		NM_001007525.3:3302
CFI-mRNA	1.56	0.502	0.576	2.54	2.95	1.49	5.83	0.00555	1	lm.nb	Complement System	NM_000204.3:764
YWHAZ-mRNA	-0.653	0.211	-1.07	-0.239	0.636	0.477	0.847	0.00575	1	lm.nb	Cell Cycle, Neurogenesis, Wnt Signaling	NM_001135699.1:515
EMP1-mRNA	1.57	0.51	0.573	2.57	2.98	1.49	5.95	0.00588	1	lm.nb	A2 Astrocyte	NM_001423.2:364
CD47-mRNA	-0.762	0.25	-1.25	-0.272	0.59	0.42	0.828	0.00635	1	lm.nb	NO Metabolism and Signaling	NM_001777.3:897
GNG2-mRNA	-0.822	0.27	-1.35	-0.293	0.566	0.392	0.816	0.00639	1	lm.nb	Cannabinoid Signaling, Cholinergic Synapse, Dopaminergic Synapse, GABAergic Synapse, Glutamatergic Synapse, Primed Microglia, Serotonergic Synapse	NM_053064.5:396
TM4SF1-mRNA	1.79	0.59	0.636	2.95	3.47	1.55	7.73	0.00652	1	lm.nb	A2 Astrocyte	NM_014220.2:263
ERLEC1-mRNA	-0.629	0.21	-1.04	-0.216	0.647	0.486	0.861	0.00727	1	lm.nb	Proteotoxic Stress	NM_001127397.2:810
PRKACB-mRNA	-0.51	0.174	-0.851	-0.17	0.702	0.555	0.889	0.00807	1	lm.nb	Calcium Signaling, MAPK & PI3K, Wnt Signaling	NM_182948.2:805
PDPK1-mRNA	-0.766	0.261	-1.28	-0.255	0.588	0.412	0.838	0.00817	1	lm.nb	Cell Migration, Insulin Signaling, Neurotrophin Signaling, T-cell signaling	XM_011522521.2:4552
CALM3-mRNA	-1.12	0.381	-1.86	-0.37	0.461	0.275	0.774	0.0083	1	lm.nb	Calcium Signaling	NM_005184.4:405
TLN2-mRNA	-0.513	0.175	-0.857	-0.169	0.701	0.552	0.889	0.00835	1	lm.nb	Cell Migration	NM_015059.2:640
P2RY12-mRNA	-1.2	0.419	-2.02	-0.376	0.436	0.247	0.771	0.00973	1	lm.nb	Homeostatic Microglia, Microglia Neurodegenerative Phenotype (MGnD), Microglial Markers, Primed Microglia, Purinergic Signaling, Stage 1 DAM	NM_022788.3:230
ITGA7-mRNA	-1.11	0.392	-1.88	-0.341	0.463	0.272	0.789	0.0103	1	lm.nb	Cell Migration	NM_002206.1:1170
CLTA-mRNA	-0.585	0.207	-0.991	-0.178	0.667	0.503	0.884	0.0106	1	lm.nb	Gap Junctions, Wnt Signaling	NM_001184762.1:421
SLC9B2-mRNA	-0.91	0.323	-1.54	-0.277	0.532	0.343	0.825	0.0106	1	lm.nb	Ion Transport	NM_178833.4:1448
YWHAG-mRNA	-1	0.357	-1.7	-0.305	0.498	0.307	0.809	0.0107	1	lm.nb	Cell Cycle, Neurogenesis	NM_012479.4:389
PGK1-mRNA	-0.925	0.336	-1.58	-0.267	0.527	0.334	0.831	0.0122	1	lm.nb	Glucose Metabolism	NM_000291.2:1030
Differential expression in LBD vs. baseline of Control
Top 20 Genes
	Log2 fold change	std error (log2)	Lower confidence limit (log2)	Upper confidence limit (log2)	Linear fold change	Lower confidence limit (linear)	Upper confidence limit (linear)	P-value	BY.p.value	method	Gene.sets	probe.ID
FIG4-mRNA	-0.469	0.121	-0.706	-0.232	0.723	0.613	0.852	0.000946	1	lm.nb	Myelogenesis, Neurogenesis	NM_014845.5:1060
UBE2N-mRNA	-0.647	0.19	-1.02	-0.275	0.639	0.494	0.827	0.00279	1	lm.nb	Antigen Processing and Presentation	NM_003348.4:357
PPT1-mRNA	-0.435	0.13	-0.689	-0.181	0.74	0.62	0.882	0.00315	1	lm.nb	Lipid Metabolism	NM_000310.3:826
BTRC-mRNA	-0.384	0.119	-0.617	-0.151	0.766	0.652	0.901	0.00425	1	lm.nb	Antigen Processing and Presentation, T-cell signaling, Wnt Signaling	NM_001256856.1:1004
OPA1-mRNA	-0.487	0.155	-0.79	-0.184	0.714	0.579	0.88	0.00504	1	lm.nb	Apoptosis, Neurogenesis	NM_130837.1:1355
CALM1-mRNA	-0.494	0.161	-0.81	-0.178	0.71	0.57	0.884	0.0061	1	lm.nb	Calcium Signaling	NM_006888.4:299
SUMO1-mRNA	-0.581	0.19	-0.954	-0.208	0.668	0.516	0.865	0.00625	1	lm.nb	Interferon Signaling	NM_003352.8:348
ATP6V0D1-mRNA	-0.343	0.113	-0.564	-0.122	0.788	0.677	0.919	0.00641	1	lm.nb	Cytoskeletal Dynamics, Ion Transport, Phagocytosis	NM_004691.4:970
SIRPA-mRNA	-0.408	0.135	-0.673	-0.142	0.754	0.627	0.906	0.00692	1	lm.nb	NO Metabolism and Signaling	NM_001040022.1:1573
ARPC5L-mRNA	-0.628	0.21	-1.04	-0.216	0.647	0.486	0.861	0.00729	1	lm.nb	Phagocytosis	NM_030978.3:1490
TIAM1-mRNA	-0.595	0.202	-0.992	-0.199	0.662	0.503	0.871	0.00803	1	lm.nb	Cytoskeletal Dynamics, Neurogenesis, Neurotrophin Signaling	NM_001353691.1:4520
MX1-mRNA	-1.11	0.381	-1.86	-0.366	0.462	0.275	0.776	0.00844	1	lm.nb	Interferon Signaling	NM_002462.2:1485
NDUFB5-mRNA	-0.518	0.179	-0.869	-0.167	0.698	0.548	0.891	0.00903	1	lm.nb	Cannabinoid Signaling	NM_002492.3:502
MAL2-mRNA	-0.871	0.302	-1.46	-0.28	0.547	0.363	0.824	0.00913	1	lm.nb	Myelogenesis	NM_052886.2:203
SEC23A-mRNA	-0.605	0.212	-1.02	-0.189	0.657	0.493	0.877	0.00985	1	lm.nb	Antigen Processing and Presentation, Proteotoxic Stress	NM_006364.2:1204
SYBU-mRNA	-0.653	0.23	-1.1	-0.203	0.636	0.465	0.869	0.01	1	lm.nb	Cytoskeletal Dynamics	NM_001099744.1:1492
CLTC-mRNA	-0.578	0.205	-0.979	-0.177	0.67	0.507	0.885	0.0105	1	lm.nb	Gap Junctions, Wnt Signaling	NM_004859.2:290
NLK-mRNA	-0.703	0.256	-1.21	-0.2	0.614	0.434	0.87	0.0126	1	lm.nb	Wnt Signaling	NM_016231.4:618
BECN1-mRNA	-0.61	0.225	-1.05	-0.168	0.655	0.482	0.89	0.0136	1	lm.nb	Autophagy	NM_003766.2:810
PPP3R1-mRNA	-0.811	0.3	-1.4	-0.223	0.57	0.379	0.857	0.0137	1	lm.nb	Calcium Signaling, MAPK & PI3K	NM_000945.3:394

## Sheet: Midbrain
Pathway	Undirected Experimental.Group: differential expression in AD vs. baseline of Control	Undirected Experimental.Group: differential expression in MIX vs. baseline of Control	Undirected Experimental.Group: differential expression in LBD vs. baseline of Control	Directed Experimental.Group: differential expression in AD vs. baseline of Control	Directed Experimental.Group: differential expression in MIX vs. baseline of Control	Directed Experimental.Group: differential expression in LBD vs. baseline of Control
A1 Astrocyte	1.274	1.614	1.25	-1.118	-0.848	-0.971
A2 Astrocyte	1.905	1.683	1.614	-0.68	-1.264	-1.018
Angiogenesis	1.348	1.285	0.527	-1.184	-0.861	-0.42
Antigen Processing and Presentation	2.081	2.055	0.896	-2.036	-1.935	-0.767
Apoptosis	1.664	1.583	1.188	-1.127	-1.492	-0.703
Astrocyte DifferentiationFunction	1.454	1.532	0.999	-0.722	-0.976	-0.369
Astrocyte Markers	1.532	1.487	1.614	-0.734	-0.728	-1.253
Autophagy	1.586	1.535	0.766	-1.326	-1.418	-0.37
Blood Brain Barrier	0.928	0.766	0.975	-0.647	-0.766	-0.975
Calcium Signaling	1.801	1.911	0.737	-1.656	-1.61	-0.52
Cannabinoid Signaling	1.715	1.534	0.742	-1.682	-1.511	-0.724
Cell Cycle	1.923	1.629	0.699	-1.771	-1.529	-0.637
Cell Migration	1.597	1.416	0.839	-1.05	-1.05	-0.588
Chemokines	2.224	1.617	1.607	1.322	-1.385	-0.64
Cholinergic Synapse	2.203	1.941	0.888	-2.152	-1.862	-0.6
Circadian Signaling	2.049	1.847	0.825	-1.875	-1.367	-0.27
Complement System	1.681	1.311	0.55	0.731	-0.9	0.334
Cytokines	1.528	1.397	1.576	0.252	-1.204	1.036
Cytoskeletal Dynamics	1.694	1.757	0.759	-1.622	-1.685	-0.67
Dopaminergic Synapse	1.831	1.866	0.984	-1.801	-1.653	-0.917
GABAergic Synapse	1.716	1.525	0.672	-1.669	-1.447	-0.602
Gap Junctions	2.144	2.278	0.465	-2.141	-2.189	-0.361
Glucose Metabolism	2.566	2.675	1.093	-2.454	-2.585	-1.042
Glutamatergic Synapse	1.979	1.915	0.89	-1.868	-1.662	-0.759
Homeostatic Microglia	1.838	1.563	1.171	-1.241	-1.294	-1.074
Hypoxia	2.358	2.052	1.183	-1.821	-1.637	0.709
Inflammasome	1.945	1.94	1.016	-1.932	-1.527	-0.846
Insulin Signaling	1.644	1.493	0.648	-1.226	-1.351	-0.557
Interferon Signaling	1.327	1.679	0.886	-0.975	-1.38	-0.514
Ion Transport	1.967	1.824	0.918	-1.779	-1.776	-0.741
JAK-STAT	0.9	0.884	1.273	0.702	-0.796	0.584
Lipid Metabolism	1.57	1.654	0.94	-1.133	-1.003	-0.756
MAPK & PI3K	1.538	1.484	0.667	-1.235	-1.006	0.136
Microglia Neurodegenerative Phenotype (MGnD)	1.471	1.404	1.014	-0.985	-1.135	-0.569
Microglial Markers	1.531	1.446	1.169	-0.864	-1.15	-0.55
Myelogenesis	1.651	1.761	0.748	-1.464	-1.516	-0.377
Neuroactive Ligands and Receptors	1.255	1.282	0.819	-0.818	-0.617	0.273
Neurogenesis	1.852	1.808	0.98	-1.638	-1.669	-0.737
Neuronal Markers	2.236	2.319	0.677	-2.205	-2.144	-0.642
Neurotrophin Signaling	1.661	1.121	0.806	-1.543	-0.949	-0.72
NF-kappaB Signaling	1.654	1.448	0.858	-0.767	-1.415	0.568
NO Metabolism and Signaling	1.521	1.505	0.922	-0.838	-1.379	0.424
Oligodendrocyte DifferentiationMaturation	1.537	1.534	0.792	-1.276	-1.338	0.067
Oligodendrocyte Markers	0.9	0.996	0.63	-0.556	0.513	0.526
Oxidative & Nitrosative Stress	1.721	1.847	0.781	-1.721	-1.847	-0.779
Phagocytosis	1.714	1.679	0.983	-1.589	-1.485	-0.394
Primed Microglia	1.667	1.53	0.988	-1.397	-1.25	-0.723
Proteotoxic Stress	2.092	2.109	1.186	-1.949	-1.951	-0.615
Purinergic Signaling	1.335	1.174	1.164	-1.105	-0.951	-0.961
Serotonergic Synapse	2.001	1.801	0.818	-2.001	-1.801	-0.64
Stage 1 DAM	1.624	1.445	1.317	-1.183	-1.187	-1.092
Stage 2 DAM	1.438	1.407	0.92	-0.94	-0.999	-0.602
T-cell signaling	1.44	1.325	0.612	-1.207	-1.278	0.268
TGF-Beta Signaling	1.636	1.74	1.092	-1.015	-1.172	0.989
Wnt Signaling	2.24	1.976	0.732	-2.184	-1.884	-0.678
Differential expression in MIX vs. baseline of Control
Top 20 Genes
	Log2 fold change	std error (log2)	Lower confidence limit (log2)	Upper confidence limit (log2)	Linear fold change	Lower confidence limit (linear)	Upper confidence limit (linear)	P-value	BY.p.value	method	Gene.sets	probe.ID
ALDH1A1-mRNA	-2.06	0.438	-2.92	-1.2	0.24	0.132	0.435	0.000136	0.347	lm.nb	Astrocyte Markers	NM_000689.3:11
SRPRA-mRNA	-0.456	0.0986	-0.649	-0.263	0.729	0.638	0.833	0.000162	0.347	lm.nb	Proteotoxic Stress	NM_001177842.1:1065
DNM1L-mRNA	-0.517	0.116	-0.745	-0.289	0.699	0.597	0.818	0.000246	0.347	lm.nb	Apoptosis, Neurogenesis	NM_001278463.1:1396
PSMA5-mRNA	-0.593	0.141	-0.869	-0.318	0.663	0.548	0.802	0.000422	0.347	lm.nb	Antigen Processing and Presentation	NM_002790.2:235
IMMT-mRNA	-0.564	0.134	-0.826	-0.301	0.677	0.564	0.812	0.000433	0.347	lm.nb	Glucose Metabolism	NM_006839.2:2258
GNAS-mRNA	-0.757	0.181	-1.11	-0.403	0.592	0.463	0.756	0.000455	0.347	lm.nb	Calcium Signaling, Dopaminergic Synapse, Glutamatergic Synapse, Microglia Neurodegenerative Phenotype (MGnD), Serotonergic Synapse	NM_080425.1:1910
MEAF6-mRNA	-0.558	0.135	-0.822	-0.294	0.679	0.566	0.815	0.0005	0.347	lm.nb	Myelogenesis, Neurogenesis	NM_001270875.2:180
ERLEC1-mRNA	-0.533	0.133	-0.794	-0.271	0.691	0.577	0.829	0.000714	0.363	lm.nb	Proteotoxic Stress	NM_001127397.2:810
ENO2-mRNA	-0.798	0.201	-1.19	-0.404	0.575	0.438	0.756	0.000756	0.363	lm.nb	Glucose Metabolism, Hypoxia, Neuronal Markers	NM_001975.2:1420
ASS1-mRNA	-0.704	0.178	-1.05	-0.355	0.614	0.482	0.782	0.000779	0.363	lm.nb	NO Metabolism and Signaling	NM_000050.4:1275
DLD-mRNA	-0.667	0.171	-1	-0.332	0.63	0.5	0.795	0.000885	0.363	lm.nb	Glucose Metabolism	NM_000108.3:766
CLTA-mRNA	-0.5	0.128	-0.751	-0.248	0.707	0.594	0.842	0.000897	0.363	lm.nb	Gap Junctions, Wnt Signaling	NM_001184762.1:421
ATP5F1B-mRNA	-0.659	0.172	-0.997	-0.322	0.633	0.501	0.8	0.00105	0.394	lm.nb	Glucose Metabolism	NM_001686.3:645
CALM3-mRNA	-0.964	0.254	-1.46	-0.466	0.513	0.363	0.724	0.00114	0.395	lm.nb	Calcium Signaling	NM_005184.4:405
ATP5MC3-mRNA	-0.695	0.185	-1.06	-0.333	0.618	0.481	0.794	0.00122	0.395	lm.nb	Glucose Metabolism	NM_001002258.4:340
DLAT-mRNA	-0.601	0.161	-0.917	-0.285	0.659	0.53	0.821	0.00134	0.406	lm.nb	Glucose Metabolism	NM_001931.5:1825
KCNQ3-mRNA	-1.09	0.296	-1.67	-0.515	0.468	0.313	0.7	0.00142	0.406	lm.nb	Cholinergic Synapse, Ion Transport	NM_004519.2:665
PGK1-mRNA	-0.949	0.258	-1.46	-0.443	0.518	0.365	0.736	0.00151	0.407	lm.nb	Glucose Metabolism	NM_000291.2:1030
ATP6V1B2-mRNA	-0.882	0.243	-1.36	-0.406	0.543	0.39	0.755	0.00166	0.415	lm.nb	Ion Transport, Phagocytosis, Primed Microglia	NM_001693.3:405
YWHAG-mRNA	-0.792	0.219	-1.22	-0.362	0.577	0.429	0.778	0.00174	0.415	lm.nb	Cell Cycle, Neurogenesis	NM_012479.4:389
Differential expression in AD vs. baseline of Control
Top 20 Genes
	Log2 fold change	std error (log2)	Lower confidence limit (log2)	Upper confidence limit (log2)	Linear fold change	Lower confidence limit (linear)	Upper confidence limit (linear)	P-value	BY.p.value	method	Gene.sets	probe.ID
ALDH1A1-mRNA	-2.42	0.454	-3.31	-1.53	0.187	0.101	0.345	3.16e-05	0.153	lm.nb	Astrocyte Markers	NM_000689.3:11
PSMA5-mRNA	-0.62	0.146	-0.905	-0.334	0.651	0.534	0.793	0.000389	0.396	lm.nb	Antigen Processing and Presentation	NM_002790.2:235
SRPRA-mRNA	-0.42	0.102	-0.62	-0.221	0.747	0.651	0.858	0.000527	0.396	lm.nb	Proteotoxic Stress	NM_001177842.1:1065
ENO2-mRNA	-0.849	0.208	-1.26	-0.441	0.555	0.418	0.736	0.00058	0.396	lm.nb	Glucose Metabolism, Hypoxia, Neuronal Markers	NM_001975.2:1420
FBXL3-mRNA	-0.53	0.131	-0.786	-0.273	0.693	0.58	0.827	0.000624	0.396	lm.nb	Antigen Processing and Presentation, Circadian Signaling	NM_012158.2:1565
ATP1A1-mRNA	-0.428	0.109	-0.64	-0.215	0.744	0.642	0.862	0.000809	0.396	lm.nb	Ion Transport, Primed Microglia	NM_000701.7:1550
CLTA-mRNA	-0.522	0.133	-0.783	-0.262	0.696	0.581	0.834	0.000818	0.396	lm.nb	Gap Junctions, Wnt Signaling	NM_001184762.1:421
ERLEC1-mRNA	-0.528	0.138	-0.798	-0.257	0.694	0.575	0.837	0.00106	0.396	lm.nb	Proteotoxic Stress	NM_001127397.2:810
ATP5F1B-mRNA	-0.677	0.178	-1.03	-0.328	0.626	0.491	0.797	0.00113	0.396	lm.nb	Glucose Metabolism	NM_001686.3:645
ATP6V1B2-mRNA	-0.951	0.251	-1.44	-0.459	0.517	0.368	0.727	0.00115	0.396	lm.nb	Ion Transport, Phagocytosis, Primed Microglia	NM_001693.3:405
KCNQ3-mRNA	-1.15	0.306	-1.75	-0.553	0.449	0.296	0.682	0.00122	0.396	lm.nb	Cholinergic Synapse, Ion Transport	NM_004519.2:665
HDAC2-mRNA	-0.503	0.135	-0.768	-0.237	0.706	0.587	0.848	0.00138	0.396	lm.nb	Cell Cycle, Neurogenesis, Oligodendrocyte DifferentiationMaturation	NM_001527.1:930
TPI1-mRNA	-0.622	0.168	-0.952	-0.293	0.65	0.517	0.816	0.0014	0.396	lm.nb	Glucose Metabolism, Primed Microglia	NM_000365.5:153
XK-mRNA	-1.07	0.29	-1.64	-0.504	0.476	0.321	0.705	0.00142	0.396	lm.nb	Neurogenesis	NM_021083.2:545
TIAM1-mRNA	-0.53	0.143	-0.811	-0.249	0.693	0.57	0.841	0.00142	0.396	lm.nb	Cytoskeletal Dynamics, Neurogenesis, Neurotrophin Signaling	NM_001353691.1:4520
GNAI1-mRNA	-0.526	0.143	-0.807	-0.245	0.695	0.572	0.844	0.00152	0.396	lm.nb	Cannabinoid Signaling, Cholinergic Synapse, Dopaminergic Synapse, GABAergic Synapse, Glutamatergic Synapse, Serotonergic Synapse	NM_002069.4:670
GNAS-mRNA	-0.686	0.187	-1.05	-0.319	0.622	0.482	0.801	0.00153	0.396	lm.nb	Calcium Signaling, Dopaminergic Synapse, Glutamatergic Synapse, Microglia Neurodegenerative Phenotype (MGnD), Serotonergic Synapse	NM_080425.1:1910
DLAT-mRNA	-0.612	0.167	-0.939	-0.285	0.654	0.522	0.821	0.00154	0.396	lm.nb	Glucose Metabolism	NM_001931.5:1825
ATP5MC3-mRNA	-0.699	0.191	-1.07	-0.325	0.616	0.475	0.798	0.00155	0.396	lm.nb	Glucose Metabolism	NM_001002258.4:340
PPP3CB-mRNA	-0.656	0.181	-1.01	-0.301	0.635	0.496	0.812	0.00169	0.41	lm.nb	Calcium Signaling, MAPK & PI3K	NM_021132.2:270
Differential expression in LBD vs. baseline of Control
Top 20 Genes
	Log2 fold change	std error (log2)	Lower confidence limit (log2)	Upper confidence limit (log2)	Linear fold change	Lower confidence limit (linear)	Upper confidence limit (linear)	P-value	BY.p.value	method	Gene.sets	probe.ID
ALDH1A1-mRNA	-3.1	0.455	-4	-2.21	0.116	0.0627	0.216	1.24e-06	0.00605	lm.nb	Astrocyte Markers	NM_000689.3:11
S100A12-mRNA	2.5	0.574	1.38	3.63	5.66	2.6	12.3	0.000305	0.74	lm.nb	Cytokines	NM_005621.1:260
CLCF1-mRNA	-1.22	0.34	-1.89	-0.553	0.429	0.27	0.682	0.00185	1	lm.nb	A2 Astrocyte, Cytokines, Neurogenesis	NM_013246.2:452
TH-mRNA	-2.53	0.796	-4.09	-0.966	0.174	0.0589	0.512	0.00478	1	lm.nb	Dopaminergic Synapse	NM_000360.3:1306
PLAA-mRNA	-0.39	0.132	-0.65	-0.131	0.763	0.637	0.913	0.00795	1	loglinear	Neurogenesis, Proteotoxic Stress	NM_001031689.2:574
CX3CR1-mRNA	-1.23	0.452	-2.12	-0.348	0.425	0.23	0.786	0.0129	1	lm.nb	Chemokines, Homeostatic Microglia, Microglia Neurodegenerative Phenotype (MGnD), Microglial Markers, Primed Microglia, Stage 1 DAM	NM_001337.3:1040
HMOX1-mRNA	1.03	0.393	0.257	1.8	2.04	1.2	3.47	0.0166	1	lm.nb	Hypoxia	NM_002133.2:781
ATP1A1-mRNA	-0.276	0.108	-0.488	-0.0638	0.826	0.713	0.957	0.0191	1	lm.nb	Ion Transport, Primed Microglia	NM_000701.7:1550
HAMP-mRNA	1.7	0.714	0.299	3.1	3.25	1.23	8.56	0.0275	1	lm.nb	Microglial Markers, TGF-Beta Signaling	NM_021175.2:99
P2RY12-mRNA	-0.781	0.334	-1.44	-0.125	0.582	0.369	0.917	0.0301	1	lm.nb	Homeostatic Microglia, Microglia Neurodegenerative Phenotype (MGnD), Microglial Markers, Primed Microglia, Purinergic Signaling, Stage 1 DAM	NM_022788.3:230
FPR1-mRNA	0.774	0.338	0.111	1.44	1.71	1.08	2.71	0.0331	1	lm.nb	Cytokines, Neuroactive Ligands and Receptors	NM_002029.3:350
STAT3-mRNA	0.324	0.143	0.0444	0.604	1.25	1.03	1.52	0.0344	1	lm.nb	JAK-STAT, Neurogenesis	NM_003150.3:2060
CD163-mRNA	1.01	0.447	0.135	1.89	2.02	1.1	3.7	0.035	1	lm.nb		NM_004244.4:1630
TRIM46-mRNA	-0.414	0.199	-0.803	-0.0249	0.75	0.573	0.983	0.05	1	lm.nb	Cytoskeletal Dynamics, Interferon Signaling, Neurogenesis	NM_025058.4:848
IL6-mRNA	1.46	0.701	0.0879	2.84	2.75	1.06	7.14	0.0501	1	lm.nb	Astrocyte DifferentiationFunction, Cytokines, Neurogenesis	NM_000600.3:364
SLC11A1-mRNA	1.06	0.512	0.0572	2.06	2.08	1.04	4.18	0.0514	1	lm.nb	Microglial Markers, Phagocytosis	NM_000578.3:1679
SERPINA3-mRNA	0.938	0.456	0.0455	1.83	1.92	1.03	3.56	0.0527	1	lm.nb	Astrocyte Markers	NM_001085.4:1220
CPNE2-mRNA	0.228	0.112	0.00825	0.448	1.17	1.01	1.36	0.0555	1	lm.nb	Astrocyte Markers	NM_152727.5:1126
S100A10-mRNA	-0.52	0.257	-1.03	-0.0159	0.697	0.491	0.989	0.0568	1	lm.nb	A2 Astrocyte	NM_002966.1:245
GFAP-mRNA	-0.77	0.381	-1.52	-0.0225	0.586	0.349	0.985	0.0571	1	lm.nb	Astrocyte DifferentiationFunction, Astrocyte Markers, Cytoskeletal Dynamics, JAK-STAT	NM_002055.4:589
