# Supplementary material for: Disease and brain region specific immune response profiles in neurodegenerative diseases with pure and mixed protein pathologies
Source: Acta Neuropathol Commun. 2024 Apr 5;12:54. doi: 10.1186/s40478-024-01770-7 (PMC10996248; doi:10.1186/s40478-024-01770-7)
Supplement: Supplementary file 2 — Additional file 2: Table S2. [file 40478_2024_1770_MOESM2_ESM.xlsx]

## Sheet: Sheet1
Product Name	Protein Name	Gene	Annotations, Target Notes
Alzheimer's Pathology	Phospho-Tdp-43 (S409/S410)	TARDBP	AD Low expression in most samples
Alzheimer's Pathology	Tdp-43	TARDBP	AD, ALS, RNA Processing Low expression in most samples
Alzheimer's Pathology	Amyloid Precursor Protein	APP	AD
Alzheimer's Pathology	Amyloid-Beta 1-40	APP	AD
Alzheimer's Pathology	Amyloid-Beta 1-42	APP	AD
Alzheimer's Pathology	APOE	APOE	AD, Metabolism
Alzheimer's Pathology	P2RX7	P2RX7	AD, Inflammation, Microglia
Alzheimer's Pathology	Phospho-Tau (S404)	MAPT	AD, Cytoskeleton
Alzheimer's Pathology	Tau	MAPT	AD, Cytoskeleton
Alzheimer's Pathology	Ubiquitin	UBB	PD, Proteostasis
Alzheimer's Pathology Extended	PSEN1	PSEN1	AD, Amyloid Processing High background
Alzheimer's Pathology Extended	ADAM10	ADAM10	AD, Amyloid Processing Low expression in most samples
Alzheimer's Pathology Extended	BACE1	BACE1	AD, Amyloid Processing Low expression in most samples
Alzheimer's Pathology Extended	IDE	IDE	AD, Amyloid Processing, Insulin
Alzheimer's Pathology Extended	Neprilysin	MME	AD, Amyloid Processing
Alzheimer's Pathology Extended	NRGN	NRGN	AD, Post-synaptic
Alzheimer's Pathology Extended	Phospho-Tau (S199)	MAPT	AD, Cytoskeleton
Alzheimer's Pathology Extended	Phospho-Tau (S214)	MAPT	AD, Cytoskeleton
Alzheimer's Pathology Extended	Phospho-Tau (S396)	MAPT	AD, Cytoskeleton
Alzheimer's Pathology Extended	Phospho-Tau (T231)	MAPT	AD, Cytoskeleton
Glial Cell Subtyping	CLEC7A	CLEC7A	Disease-Associated Microglia Low expression in most samples
Glial Cell Subtyping	C4B	C4B	Astrocyte Activation
Glial Cell Subtyping	CD11c	ITGAX	DC, Myeloid
Glial Cell Subtyping	CD9	CD9	Disease-Associated Microglia
Glial Cell Subtyping	CSF1R	CSF1R	Microglia
Glial Cell Subtyping	CTSD	CTSD	Microglia
Glial Cell Subtyping	EMP1	EMP1	A2 Astrocyte, Astrocyte
Glial Cell Subtyping	GPNMB	GPNMB	Disease-Associated Microglia
Glial Cell Subtyping	MERTK	MERTK	Disease-Associated Microglia
Glial Cell Subtyping	Vimentin	VIM	Astrocyte
Neural Cell Profiling	CD40	CD40	Inflammation, Microglia, Myeloid, Myeloid Activation Low expression in most samples
Neural Cell Profiling	Olig2	OLIG2	Oligodendrocytes Low expression in most samples
Neural Cell Profiling	Ms IgG1		Background Negative Control
Neural Cell Profiling	Ms IgG2a		Background Negative Control
Neural Cell Profiling	Rb IgG		Background Negative Control
Neural Cell Profiling	GAPDH	GAPDH	Housekeepers, Housekeeping Positive Control
Neural Cell Profiling	Histone H3	H3C1	Housekeepers, Housekeeping Positive Control
Neural Cell Profiling	S6	RPS6	Housekeepers, Housekeeping Positive Control
Neural Cell Profiling	CD11b	ITGAM	Microglia, Myeloid
Neural Cell Profiling	CD163	CD163	M2 Macrophage, Macrophage, Microglia, Myeloid
Neural Cell Profiling	CD31	PECAM1	Endothelia
Neural Cell Profiling	CD39	ENTPD1	Inflammation, Microglia, Myeloid Suppression
Neural Cell Profiling	CD45	PTPRC	Inflammation, Microglia, Total Immune
Neural Cell Profiling	CD68	CD68	M2 Macrophage, Macrophage, Microglia, Myeloid
Neural Cell Profiling	GFAP	GFAP	Astrocyte, Inflammation
Neural Cell Profiling	HLA-DR	HLA-DRA	Antigen Presentation, MHC2, Microglia
Neural Cell Profiling	IBA1	AIF1	Microglia
Neural Cell Profiling	Ki-67	MKI67	Proliferation
Neural Cell Profiling	MAP2	MAP2	Cytoskeleton, Neuron
Neural Cell Profiling	Myelin basic protein	MBP	Oligodendrocytes
Neural Cell Profiling	NeuN	RBFOX3	Neuron
Neural Cell Profiling	Neurofilament light	NEFL	Cytoskeleton, Neuron
Neural Cell Profiling	P2ry12	P2RY12	Microglia
Neural Cell Profiling	S100B	S100B	Antigen, Astrocyte, Inflammation, Melanoma, Tumor
Neural Cell Profiling	Synaptophysin	SYP	Synaptic Vesicle
Neural Cell Profiling	TMEM119	TMEM119	Microglia
Parkinson's Pathology	FUS FUS	FUS	ALS, RNA Processing Low expression in most samples
Parkinson's Pathology	Phospho-Alpha-synuclein (S129)	SNCA	PD Low expression in most samples
Parkinson's Pathology	PINK1	PINK1	PD Low expression in most samples
Parkinson's Pathology	Alpha-synuclein	SNCA	PD
Parkinson's Pathology	ApoA-I	APOA1	Metabolism, PD
Parkinson's Pathology	Calbindin	CALB1	AD
Parkinson's Pathology	LRRK2	LRRK2	PD
Parkinson's Pathology	Park5	UCHL1	PD
Parkinson's Pathology	Park7	PARK7	PD
Parkinson's Pathology	Tyrosine Hydroxylase	TH	Dopaminergic Neurons
