# Supplementary material for: Disease and brain region specific immune response profiles in neurodegenerative diseases with pure and mixed protein pathologies
Source: Acta Neuropathol Commun. 2024 Apr 5;12:54. doi: 10.1186/s40478-024-01770-7 (PMC10996248; doi:10.1186/s40478-024-01770-7)
Supplement: Supplementary file 3 — Additional file 3: Table S3. [file 40478_2024_1770_MOESM3_ESM.xlsx]

## Sheet: FC LB
VolcanoPlot
#Analysis Name	Frontal cortex - Disease noLB vs Disease LB
Target tag	Target group membership/s	Target name	Log2	Pvalue	Adjusted pvalue	-log10 pvalue	-log10 adjusted pvalue
	All Targets	Neurofilament light	0.0592817	0.974441	1	0.0112443	0
	All Targets, Microglia	IBA1	-0.0389736	0.812603	1	0.0901218	0
	All Targets, Cytoskeleton, Neuron	MAP2	-0.0633719	0.935645	1	0.0288887	0
	All Targets, Inflammation, Microglia	CD40	-0.13604	0.0326907	1	1.48558	0
	All Targets, Microglia	CD163	0.0509869	0.594998	1	0.225484	0
	All Targets, Neuron	NeuN	0.0200641	0.495378	1	0.305063	0
	All Targets, Microglia	P2ry12	-0.160391	0.351443	1	0.454145	0
	All Targets, Astrocyte, Inflammation	GFAP	0.423182	0.0392292	1	1.40639	0
	All Targets, Microglia	TMEM119	-0.122458	0.632997	1	0.198598	0
	All Targets, Inflammation, Microglia	CD39	-0.171137	0.0802395	1	1.09561	0
	All Targets	Synaptophysin	0.0150964	0.982196	1	0.00780172	0
	All Targets, Microglia	HLA-DR	0.0917473	0.513625	1	0.289354	0
	All Targets, Oligodendrocytes	Olig2	-0.0377696	0.886974	1	0.0520893	0
	All Targets, Inflammation, Microglia	CD45	-0.0688544	0.960354	1	0.0175685	0
	All Targets, Microglia	CD11b	0.0232354	0.966045	1	0.0150028	0
	All Targets, Astrocyte, Inflammation	S100B	-0.103907	0.743744	1	0.128576	0
	All Targets, Proliferation	Ki-67	-0.179727	0.0530247	1	1.27552	0
	All Targets	Myelin basic protein	0.361336	0.0745446	1	1.12758	0
	All Targets, Microglia	CD68	-0.0569755	0.6566	1	0.182699	0
	All Targets, Endothelia	CD31	-0.0249616	0.866312	1	0.0623254	0
	All Targets, A2 Astrocyte, Astrocyte	EMP1	-0.0668885	0.689755	1	0.161305	0
	All Targets, Microglia	CTSD	-0.0960525	0.604414	1	0.218666	0
	All Targets, Astrocyte	Vimentin	0.457701	0.121799	1	0.914357	0
	All Targets, Disease-Associated Microglia	CD9	-0.0824183	0.581575	1	0.235395	0
	All Targets, Disease-Associated Microglia	GPNMB	0.203222	0.351523	1	0.454046	0
	All Targets, Microglia	CSF1R	0.111862	0.784591	1	0.105357	0
	All Targets, Disease-Associated Microglia	MERTK	-0.202145	0.0367008	1	1.43532	0
	All Targets, Disease-Associated Microglia	CD11c	0.0813285	0.848946	1	0.07112	0
	All Targets, Astrocyte Activation	C4B	0.00264414	0.962594	1	0.0165569	0
	All Targets, Disease-Associated Microglia	CLEC7A	-0.157691	0.0425433	1	1.37117	0
	All Targets, AD	Calbindin	-0.475504	0.000606521	0.0519005	3.21715	1.28483
	All Targets	Tyrosine Hydroxylase	-0.34613	0.0835448	1	1.07808	0
	All Targets	ApoA-I	-0.155838	0.215215	1	0.667127	0
	All Targets	Phospho-Alpha-synuclein (S129)	1.66412	8.78254e-13	1.50306e-10	12.0564	9.82302
	All Targets, PD	PINK1	-0.195045	0.118941	1	0.92467	0
	All Targets	Alpha-synuclein	-0.166783	0.491851	1	0.308166	0
	All Targets, ALS, RNA Processing	FUS	-0.126754	0.294156	1	0.531423	0
	All Targets, PD	Park5	-0.0814192	0.973092	1	0.0118461	0
	All Targets, PD	LRRK2	-0.226627	0.00330654	0.188629	2.48063	0.724391
	All Targets, PD	Park7	-0.0887623	0.407111	1	0.390287	0
VolcanoPlot
#Analysis Name	Frontal cortex - Control noLB vs Disease noLB
Target tag	Target group membership/s	Target name	Log2	Pvalue	Adjusted pvalue	-log10 pvalue	-log10 adjusted pvalue
	All Targets	Neurofilament light	1.64224	0.0113228	0.289966	1.94605	0.537652
	All Targets, Microglia	IBA1	0.313704	0.421015	1	0.375702	0
	All Targets, Cytoskeleton, Neuron	MAP2	0.0855997	0.629615	1	0.200925	0
	All Targets, Inflammation, Microglia	CD40	0.195239	0.754286	1	0.122464	0
	All Targets, Microglia	CD163	1.00964	0.0385658	0.550018	1.4138	0.259623
	All Targets, Neuron	NeuN	0.571513	0.244542	1	0.611646	0
	All Targets, Microglia	P2ry12	0.506895	0.178506	1	0.748348	0
	All Targets, Astrocyte, Inflammation	GFAP	0.643583	0.347786	1	0.458688	0
	All Targets, Microglia	TMEM119	0.504983	0.113782	1	0.943928	0
	All Targets, Inflammation, Microglia	CD39	0.277842	0.401968	1	0.395808	0
	All Targets	Synaptophysin	1.12404	0.0325863	0.506989	1.48696	0.295002
	All Targets, Microglia	HLA-DR	-0.157708	0.476098	1	0.322303	0
	All Targets, Oligodendrocytes	Olig2	0.271638	0.471854	1	0.326192	0
	All Targets, Inflammation, Microglia	CD45	0.195663	0.531126	1	0.274802	0
	All Targets, Microglia	CD11b	0.3968	0.355872	1	0.448706	0
	All Targets, Astrocyte, Inflammation	S100B	0.132975	0.625983	1	0.203437	0
	All Targets, Proliferation	Ki-67	0.164212	0.517991	1	0.285678	0
	All Targets	Myelin basic protein	0.935531	0.1576	1	0.802445	0
	All Targets, Microglia	CD68	0.592925	0.0180813	0.34383	1.74277	0.463656
	All Targets, Endothelia	CD31	-0.0901306	0.785346	1	0.104939	0
	All Targets, A2 Astrocyte, Astrocyte	EMP1	-0.398544	0.4184	1	0.378408	0
	All Targets, Microglia	CTSD	0.645057	0.042262	0.556369	1.37405	0.254637
	All Targets, Astrocyte	Vimentin	2.70705	0.00954476	0.289966	2.02024	0.537652
	All Targets, Disease-Associated Microglia	CD9	0.851676	0.164132	1	0.784806	0
	All Targets, Disease-Associated Microglia	GPNMB	1.9383	0.00264397	0.150831	2.57774	0.82151
	All Targets, Microglia	CSF1R	0.333652	0.347439	1	0.459121	0
	All Targets, Disease-Associated Microglia	MERTK	0.823169	0.13138	1	0.88147	0
	All Targets, Disease-Associated Microglia	CD11c	0.747827	0.197046	1	0.705432	0
	All Targets, Astrocyte Activation	C4B	1.17075	0.0171948	0.34383	1.7646	0.463656
	All Targets, Disease-Associated Microglia	CLEC7A	0.81131	0.000859153	0.137957	3.06593	0.860255
	All Targets, AD	Calbindin	1.42129	0.0118601	0.289966	1.92591	0.537652
	All Targets	Tyrosine Hydroxylase	0.515055	0.15154	1	0.819472	0
	All Targets	ApoA-I	-0.803009	0.0307309	0.506989	1.51242	0.295002
	All Targets	Phospho-Alpha-synuclein (S129)	1.79906	0.00495365	0.211944	2.30507	0.673779
	All Targets, PD	PINK1	1.27165	0.0016122	0.137957	2.79258	0.860255
	All Targets	Alpha-synuclein	-0.403521	0.454623	1	0.342349	0
	All Targets, ALS, RNA Processing	FUS	0.475796	0.209085	1	0.679676	0
	All Targets, PD	Park5	0.326681	0.307311	1	0.512422	0
	All Targets, PD	LRRK2	0.349408	0.306249	1	0.513925	0
	All Targets, PD	Park7	0.0975195	0.935352	1	0.0290248	0

## Sheet: MB LB
VolcanoPlot
#Analysis Name	Midbrain - Disease noLB vs Disease LB
Target tag	Target group membership/s	Target name	Log2	Pvalue	Adjusted pvalue	-log10 pvalue	-log10 adjusted pvalue
	All Targets	Neurofilament light	-0.19927	0.0277506	0.339235	1.55673	0.4695
	All Targets, Microglia	IBA1	-0.017358	0.085888	0.668138	1.06607	0.175134
	All Targets, Cytoskeleton, Neuron	MAP2	-0.519614	0.00255646	0.0975867	2.59236	1.01061
	All Targets, Inflammation, Microglia	CD40	0.0641787	0.810509	1	0.0912423	0
	All Targets, Microglia	CD163	0.165508	0.145666	0.958829	0.836641	0.0182589
	All Targets, Neuron	NeuN	-0.160694	0.0161868	0.230853	1.79084	0.636665
	All Targets, Microglia	P2ry12	-0.0400388	0.385636	1	0.413823	0
	All Targets, Astrocyte, Inflammation	GFAP	0.185325	0.242185	1	0.615854	0
	All Targets, Microglia	TMEM119	-0.206512	0.124296	0.850888	0.905544	0.0701278
	All Targets, Inflammation, Microglia	CD39	0.12217	0.023216	0.305633	1.63421	0.5148
	All Targets	Synaptophysin	-0.335511	0.00399147	0.0975867	2.39887	1.01061
	All Targets, Microglia	HLA-DR	0.302473	0.00458247	0.0980314	2.3389	1.00863
	All Targets, Oligodendrocytes	Olig2	-0.116558	0.0999213	0.712529	1.00034	0.147197
	All Targets, Inflammation, Microglia	CD45	0.128797	0.0779685	0.635412	1.10808	0.196944
	All Targets, Microglia	CD11b	-0.0728107	0.306424	1	0.513678	0
	All Targets, Astrocyte, Inflammation	S100B	-0.0313555	0.449887	1	0.346897	0
	All Targets, Proliferation	Ki-67	0.104771	0.696552	1	0.157047	0
	All Targets	Myelin basic protein	0.00427246	0.229618	1	0.638994	0
	All Targets, Microglia	CD68	0.0562626	0.340912	1	0.467358	0
	All Targets, Endothelia	CD31	-0.102668	0.170933	1	0.767173	0
	All Targets, AD	Calbindin	-0.594384	0.00319227	0.0975867	2.4959	1.01061
	All Targets	Tyrosine Hydroxylase	-0.207728	0.520901	1	0.283245	0
	All Targets	ApoA-I	-0.297592	0.0597183	0.567794	1.22389	0.245809
	All Targets	Phospho-Alpha-synuclein (S129)	2.19185	1.43005e-25	2.44742e-23	24.8446	22.6113
	All Targets, PD	PINK1	-0.261804	0.013299	0.20691	1.87618	0.684218
	All Targets	Alpha-synuclein	0.0296127	0.441111	1	0.355452	0
	All Targets, ALS, RNA Processing	FUS	-0.263072	0.0398249	0.449253	1.39985	0.347509
	All Targets, PD	Park5	-0.243053	0.000789276	0.045026	3.10277	1.34654
	All Targets, PD	LRRK2	-0.28124	0.000491982	0.0420993	3.30805	1.37572
	All Targets, PD	Park7	-0.204894	0.0073281	0.139349	2.13501	0.855895
	All Targets, A2 Astrocyte, Astrocyte	EMP1	-0.154951	0.0934951	0.695692	1.02921	0.157583
	All Targets, Microglia	CTSD	-0.271946	0.011757	0.201212	1.9297	0.696346
	All Targets, Astrocyte	Vimentin	-0.165386	0.227053	1	0.643873	0
	All Targets, Disease-Associated Microglia	CD9	-0.363321	0.0420006	0.449253	1.37674	0.347509
	All Targets, Disease-Associated Microglia	GPNMB	-0.247077	0.196273	1	0.707138	0
	All Targets, Microglia	CSF1R	-0.365795	0.00347865	0.0975867	2.45859	1.01061
	All Targets, Disease-Associated Microglia	MERTK	0.0624698	0.0711311	0.608675	1.14794	0.215615
	All Targets, Disease-Associated Microglia	CD11c	0.0592823	0.385115	1	0.414409	0
	All Targets, Astrocyte Activation	C4B	0.0232288	0.0496855	0.500192	1.30377	0.300863
	All Targets, Disease-Associated Microglia	CLEC7A	-0.13495	0.0639169	0.575729	1.19438	0.239782
VolcanoPlot
#Analysis Name	Midbrain - Control noLB vs Disease noLB
Target tag	Target group membership/s	Target name	Log2	Pvalue	Adjusted pvalue	-log10 pvalue	-log10 adjusted pvalue
	All Targets	Neurofilament light	-0.647537	0.285757	1	0.544003	0
	All Targets, Microglia	IBA1	0.113191	0.95178	1	0.0214633	0
	All Targets, Cytoskeleton, Neuron	MAP2	-0.853494	0.110553	1	0.956428	0
	All Targets, Inflammation, Microglia	CD40	0.171271	0.497222	1	0.30345	0
	All Targets, Microglia	CD163	0.726894	0.225151	1	0.647526	0
	All Targets, Neuron	NeuN	0.545467	0.104566	1	0.980611	0
	All Targets, Microglia	P2ry12	0.660941	0.131633	1	0.880636	0
	All Targets, Astrocyte, Inflammation	GFAP	0.48223	0.142332	1	0.846698	0
	All Targets, Microglia	TMEM119	0.201463	0.794015	1	0.100171	0
	All Targets, Inflammation, Microglia	CD39	0.911226	0.0624971	1	1.20414	0
	All Targets	Synaptophysin	1.28797	0.0631902	1	1.19935	0
	All Targets, Microglia	HLA-DR	-0.37939	0.272985	1	0.563861	0
	All Targets, Oligodendrocytes	Olig2	0.513959	0.0381112	1	1.41895	0
	All Targets, Inflammation, Microglia	CD45	0.35157	0.383529	1	0.416202	0
	All Targets, Microglia	CD11b	-0.0406226	0.85088	1	0.0701315	0
	All Targets, Astrocyte, Inflammation	S100B	0.131181	0.711885	1	0.14759	0
	All Targets, Proliferation	Ki-67	0.245753	0.376542	1	0.424187	0
	All Targets	Myelin basic protein	-0.160397	0.8436	1	0.0738634	0
	All Targets, Microglia	CD68	0.430578	0.103167	1	0.986458	0
	All Targets, Endothelia	CD31	0.112078	0.875338	1	0.0578241	0
	All Targets, AD	Calbindin	1.10344	0.192826	1	0.714835	0
	All Targets	Tyrosine Hydroxylase	-1.28148	0.116001	1	0.935537	0
	All Targets	ApoA-I	-0.310045	0.382714	1	0.417126	0
	All Targets	Phospho-Alpha-synuclein (S129)	0.962059	0.110889	1	0.95511	0
	All Targets, PD	PINK1	0.562697	0.549075	1	0.260369	0
	All Targets	Alpha-synuclein	0.385038	0.560814	1	0.251181	0
	All Targets, ALS, RNA Processing	FUS	0.352839	0.63263	1	0.19885	0
	All Targets, PD	Park5	0.218212	0.645288	1	0.190247	0
	All Targets, PD	LRRK2	0.393252	0.537994	1	0.269223	0
	All Targets, PD	Park7	0.729407	0.112813	1	0.947642	0
	All Targets, A2 Astrocyte, Astrocyte	EMP1	0.744553	0.217163	1	0.663213	0
	All Targets, Microglia	CTSD	0.575036	0.435535	1	0.360977	0
	All Targets, Astrocyte	Vimentin	0.221424	0.964588	1	0.0156581	0
	All Targets, Disease-Associated Microglia	CD9	0.452574	0.681411	1	0.166591	0
	All Targets, Disease-Associated Microglia	GPNMB	0.48917	0.44434	1	0.352285	0
	All Targets, Microglia	CSF1R	0.899905	0.239151	1	0.621327	0
	All Targets, Disease-Associated Microglia	MERTK	0.580501	0.291342	1	0.535597	0
	All Targets, Disease-Associated Microglia	CD11c	0.0370109	0.972252	1	0.012221	0
	All Targets, Astrocyte Activation	C4B	0.969179	0.129878	1	0.886465	0
	All Targets, Disease-Associated Microglia	CLEC7A	1.07647	0.0324669	1	1.48856	0

## Sheet: FC AD
VolcanoPlot
#Analysis Name	Frontal cortex - Control noPath vs AD noPath
Target tag	Target group membership/s	Target name	Log2	Pvalue	Adjusted pvalue	-log10 pvalue	-log10 adjusted pvalue
	All Targets	Neurofilament light	0.124919	0.824402	1	0.0838612	0
	All Targets, Microglia	IBA1	0.554138	0.379761	1	0.420489	0
	All Targets, Cytoskeleton, Neuron	MAP2	-1.2727	0.132432	1	0.878009	0
	All Targets, Inflammation, Microglia	CD40	-0.0508644	0.45208	1	0.344785	0
	All Targets, Microglia	CD163	0.268488	0.304371	1	0.516597	0
	All Targets, Neuron	NeuN	-0.591739	0.420807	1	0.375917	0
	All Targets, Microglia	P2ry12	-0.912119	0.0582616	1	1.23462	0
	All Targets, Astrocyte, Inflammation	GFAP	1.48979	0.45551	1	0.341502	0
	All Targets, Microglia	TMEM119	0.469533	0.115763	1	0.936429	0
	All Targets, Inflammation, Microglia	CD39	0.184534	0.666417	1	0.176254	0
	All Targets	Synaptophysin	0.309057	0.673586	1	0.171607	0
	All Targets, Microglia	HLA-DR	-0.0857423	0.424466	1	0.372157	0
	All Targets, Oligodendrocytes	Olig2	0.344276	0.228566	1	0.640988	0
	All Targets, Inflammation, Microglia	CD45	0.278017	0.689323	1	0.161577	0
	All Targets, Microglia	CD11b	-0.243045	0.448186	1	0.348541	0
	All Targets, Astrocyte, Inflammation	S100B	0.155456	0.786766	1	0.104154	0
	All Targets, Proliferation	Ki-67	0.182275	0.419715	1	0.377046	0
	All Targets	Myelin basic protein	0.0367638	0.881289	1	0.0548815	0
	All Targets, Microglia	CD68	0.435177	0.248107	1	0.605361	0
	All Targets, Endothelia	CD31	0.0473415	0.786544	1	0.104277	0
	All Targets, A2 Astrocyte, Astrocyte	EMP1	-0.102925	0.945105	1	0.0245201	0
	All Targets, Microglia	CTSD	0.191973	0.5151	1	0.288108	0
	All Targets, Astrocyte	Vimentin	2.44472	0.0995236	1	1.00207	0
	All Targets, Disease-Associated Microglia	CD9	1.09315	0.12893	1	0.889647	0
	All Targets, Disease-Associated Microglia	GPNMB	0.835707	0.197226	1	0.705035	0
	All Targets, Microglia	CSF1R	0.0549862	0.964784	1	0.0155701	0
	All Targets, Disease-Associated Microglia	MERTK	0.577234	0.427279	1	0.369288	0
	All Targets, Disease-Associated Microglia	CD11c	0.949024	0.212145	1	0.673368	0
	All Targets, Astrocyte Activation	C4B	1.7982	0.0196637	1	1.70633	0
	All Targets, Disease-Associated Microglia	CLEC7A	0.728807	0.198997	1	0.701154	0
	All Targets, AD	Calbindin	0.26234	0.495181	1	0.305236	0
	All Targets	Tyrosine Hydroxylase	-0.00574855	0.818004	1	0.0872448	0
	All Targets	ApoA-I	-0.997313	0.0742904	1	1.12907	0
	All Targets	Phospho-Alpha-synuclein (S129)	-0.39333	0.358464	1	0.445555	0
	All Targets, PD	PINK1	0.0748756	0.990139	1	0.00430386	0
	All Targets	Alpha-synuclein	-0.0931088	0.737944	1	0.131977	0
	All Targets, ALS, RNA Processing	FUS	-0.585559	0.126463	1	0.898037	0
	All Targets, PD	Park5	-0.523633	0.40519	1	0.392342	0
	All Targets, PD	LRRK2	-0.515148	0.198562	1	0.702104	0
	All Targets, PD	Park7	0.358196	0.347448	1	0.459111	0
	All Targets, AD	Phospho-Tdp-43 (S409/S410)	-0.358928	0.639874	1	0.193906	0
	All Targets, AD, Cytoskeleton	Phospho-Tau (S404)	-0.394443	0.512257	1	0.290512	0
	All Targets, AD, ALS, RNA Processing	Tdp-43	-0.353017	0.526204	1	0.278846	0
	All Targets, AD	Amyloid-Beta 1-40	2.5127	0.0757433	1	1.12066	0
	All Targets, AD	Amyloid-Beta 1-42	0.434833	0.380135	1	0.420062	0
	All Targets	Amyloid Precursor Protein	-0.427187	0.429815	1	0.366719	0
	All Targets, Metabolism, AD	APOE	0.136577	0.864134	1	0.0634189	0
	All Targets	Ubiquitin	1.29172	0.0870929	1	1.06002	0
	All Targets, AD, Cytoskeleton	Tau	0.429017	0.548402	1	0.260901	0
	All Targets, AD, Inflammation, Microglia	P2RX7	-0.422666	0.362189	1	0.441065	0
	All Targets, Amyloid Processing, AD	PSEN1	-0.929934	0.0837588	1	1.07697	0
	All Targets, AD, Cytoskeleton	Phospho-Tau (S396)	4.42219	0.00493437	0.461844	2.30677	0.335505
	All Targets, Amyloid Processing, AD	BACE1	-0.317228	0.571022	1	0.243347	0
	All Targets, AD, Cytoskeleton	Phospho-Tau (S214)	3.54977	0.00190327	0.267212	2.7205	0.573145
	All Targets, AD, Cytoskeleton	Phospho-Tau (S199)	2.89064	0.0181799	1	1.74041	0
	All Targets, Post-synaptic, AD	NRGN	-1.06918	0.272919	1	0.563967	0
	All Targets, Amyloid Processing, AD	Neprilysin	0.443884	0.302018	1	0.519967	0
	All Targets, Amyloid Processing, AD	ADAM10	0.496578	0.0387918	1	1.41126	0
	All Targets, Insulin, Amyloid Processing, AD	IDE	-0.269328	0.155662	1	0.807817	0
	All Targets, AD, Cytoskeleton	Phospho-Tau (T231)	2.57475	6.93576e-05	0.0194751	4.15891	1.71052
VolcanoPlot
#Analysis Name	Frontal cortex - AD noPath vs AD Path
Target tag	Target group membership/s	Target name	Log2	Pvalue	Adjusted pvalue	-log10 pvalue	-log10 adjusted pvalue
	All Targets	Neurofilament light	-0.0228424	0.162095	1	0.79023	0
	All Targets, Microglia	IBA1	0.734617	0.000522777	0.00917447	3.28168	2.03742
	All Targets, Cytoskeleton, Neuron	MAP2	-0.122152	0.366524	1	0.435897	0
	All Targets, Inflammation, Microglia	CD40	0.0287085	0.401744	1	0.396051	0
	All Targets, Microglia	CD163	0.0689687	0.573722	1	0.241298	0
	All Targets, Neuron	NeuN	0.089429	0.748596	1	0.125752	0
	All Targets, Microglia	P2ry12	0.368374	0.0144984	0.156331	1.83868	0.805955
	All Targets, Astrocyte, Inflammation	GFAP	1.32494	0.000597534	0.00986959	3.22364	2.0057
	All Targets, Microglia	TMEM119	0.632835	0.000169965	0.00397707	3.76964	2.40044
	All Targets, Inflammation, Microglia	CD39	0.725538	0.00264853	0.0323343	2.57699	1.49034
	All Targets	Synaptophysin	0.259369	0.0190921	0.184859	1.71915	0.733158
	All Targets, Microglia	HLA-DR	0.199089	0.523431	1	0.28114	0
	All Targets, Oligodendrocytes	Olig2	-0.018077	0.417399	1	0.379449	0
	All Targets, Inflammation, Microglia	CD45	0.515609	0.000331691	0.00665259	3.47927	2.17701
	All Targets, Microglia	CD11b	-0.131671	0.231281	1	0.635859	0
	All Targets, Astrocyte, Inflammation	S100B	0.14327	0.650467	1	0.186775	0
	All Targets, Proliferation	Ki-67	-0.0449001	0.314676	1	0.502137	0
	All Targets	Myelin basic protein	-0.790349	3.27887e-05	0.00104849	4.48428	2.97944
	All Targets, Microglia	CD68	0.210977	0.0150322	0.156331	1.82298	0.805955
	All Targets, Endothelia	CD31	0.25501	0.343676	1	0.463851	0
	All Targets, A2 Astrocyte, Astrocyte	EMP1	0.205431	0.062548	0.548843	1.20379	0.260552
	All Targets, Microglia	CTSD	0.561958	0.000773315	0.010857	3.11164	1.96429
	All Targets, Astrocyte	Vimentin	0.551242	0.0402521	0.364596	1.39521	0.438188
	All Targets, Disease-Associated Microglia	CD9	-0.254862	0.488663	1	0.310991	0
	All Targets, Disease-Associated Microglia	GPNMB	0.36645	0.0162283	0.162742	1.78973	0.788501
	All Targets, Microglia	CSF1R	0.312726	0.231061	1	0.636273	0
	All Targets, Disease-Associated Microglia	MERTK	1.03296	1.96307e-07	1.83738e-05	6.70706	4.7358
	All Targets, Disease-Associated Microglia	CD11c	0.104138	0.0205847	0.192668	1.68645	0.715191
	All Targets, Astrocyte Activation	C4B	0.957664	1.4449e-05	0.000676196	4.84016	3.16993
	All Targets, Disease-Associated Microglia	CLEC7A	0.700754	3.36062e-05	0.00104849	4.47358	2.97944
	All Targets, AD	Calbindin	0.898108	0.000229552	0.00495818	3.63912	2.30468
	All Targets	Tyrosine Hydroxylase	0.62204	2.53384e-05	0.00101641	4.59622	2.99293
	All Targets	ApoA-I	0.246616	0.428815	1	0.36773	0
	All Targets	Phospho-Alpha-synuclein (S129)	-0.0127511	0.683576	1	0.165213	0
	All Targets, PD	PINK1	0.956961	0.000680892	0.0102007	3.16692	1.99137
	All Targets	Alpha-synuclein	0.3759	0.134974	1	0.869749	0
	All Targets, ALS, RNA Processing	FUS	0.267277	0.160489	1	0.794555	0
	All Targets, PD	Park5	0.0707958	0.498823	1	0.302053	0
	All Targets, PD	LRRK2	0.390437	0.262487	1	0.580892	0
	All Targets, PD	Park7	0.337655	0.00704038	0.0823701	2.1524	1.08423
	All Targets, AD	Phospho-Tdp-43 (S409/S410)	0.0133814	0.954434	1	0.0202541	0
	All Targets, AD, Cytoskeleton	Phospho-Tau (S404)	-0.00496306	0.614583	1	0.211419	0
	All Targets, AD, ALS, RNA Processing	Tdp-43	0.116493	0.310874	1	0.507416	0
	All Targets, AD	Amyloid-Beta 1-40	2.74358	1.21361e-05	0.000676196	4.91592	3.16993
	All Targets, AD	Amyloid-Beta 1-42	0.243142	0.00168972	0.0215663	2.77219	1.66622
	All Targets	Amyloid Precursor Protein	0.133824	0.681514	1	0.166525	0
	All Targets, Metabolism, AD	APOE	0.471539	0.000997551	0.0133383	3.00106	1.8749
	All Targets	Ubiquitin	0.165561	0.342663	1	0.465133	0
	All Targets, AD, Cytoskeleton	Tau	0.277887	0.0762411	0.648725	1.11781	0.187939
	All Targets, AD, Inflammation, Microglia	P2RX7	-0.301272	0.000690238	0.0102007	3.161	1.99137
	All Targets, Amyloid Processing, AD	PSEN1	0.0342107	0.860537	1	0.0652304	0
	All Targets, AD, Cytoskeleton	Phospho-Tau (S396)	1.47162	6.89979e-08	9.68703e-06	7.16116	5.01381
	All Targets, Amyloid Processing, AD	BACE1	0.810999	5.51582e-06	0.0003872	5.25839	3.41207
	All Targets, AD, Cytoskeleton	Phospho-Tau (S214)	1.03226	4.89264e-05	0.00137382	4.31046	2.86207
	All Targets, AD, Cytoskeleton	Phospho-Tau (S199)	1.12911	3.55827e-09	9.99133e-07	8.44876	6.00038
	All Targets, Post-synaptic, AD	NRGN	-0.160519	0.766945	1	0.115236	0
	All Targets, Amyloid Processing, AD	Neprilysin	0.50542	0.000431341	0.00807447	3.36518	2.09289
	All Targets, Amyloid Processing, AD	ADAM10	0.521186	0.0120904	0.135795	1.91756	0.867116
	All Targets, Insulin, Amyloid Processing, AD	IDE	0.187096	0.113271	0.93546	0.945881	0.0289747
	All Targets, AD, Cytoskeleton	Phospho-Tau (T231)	0.753996	8.48201e-05	0.00216516	4.0715	2.66451

## Sheet: Supp FC LB
VolcanoPlot
#Analysis Name	FC - Control noLB vs MIX noLB
Target tag	Target group membership/s	Target name	Log2	Pvalue	Adjusted pvalue	-log10 pvalue	-log10 adjusted pvalue
	All Targets	Neurofilament light	1.67319	0.0121246	0.230558	1.91633	0.637219
	All Targets, Microglia	IBA1	0.426441	0.268908	1	0.570397	0
	All Targets, Cytoskeleton, Neuron	MAP2	-0.227155	0.91584	1	0.0381806	0
	All Targets, Inflammation, Microglia	CD40	0.197694	0.748371	1	0.125883	0
	All Targets, Microglia	CD163	1.18049	0.0156477	0.267797	1.80555	0.572195
	All Targets, Neuron	NeuN	0.502021	0.348385	1	0.457941	0
	All Targets, Microglia	P2ry12	0.385875	0.442013	1	0.354565	0
	All Targets, Astrocyte, Inflammation	GFAP	0.848077	0.204266	1	0.689805	0
	All Targets, Microglia	TMEM119	0.495002	0.0542945	0.61947	1.26524	0.20798
	All Targets, Inflammation, Microglia	CD39	0.458487	0.253928	1	0.595289	0
	All Targets	Synaptophysin	1.31886	0.0531171	0.61947	1.27477	0.20798
	All Targets, Microglia	HLA-DR	0.0138469	0.964081	1	0.0158864	0
	All Targets, Oligodendrocytes	Olig2	0.411849	0.355798	1	0.448797	0
	All Targets, Inflammation, Microglia	CD45	0.280471	0.556101	1	0.254846	0
	All Targets, Microglia	CD11b	0.398683	0.479587	1	0.319133	0
	All Targets, Astrocyte, Inflammation	S100B	0.12387	0.659624	1	0.180704	0
	All Targets, Proliferation	Ki-67	0.266572	0.352863	1	0.452394	0
	All Targets	Myelin basic protein	1.4047	0.0909008	0.864273	1.04143	0.0633489
	All Targets, Microglia	CD68	0.700504	0.0195365	0.29348	1.70915	0.532421
	All Targets, Endothelia	CD31	-0.104227	0.756796	1	0.121021	0
	All Targets, A2 Astrocyte, Astrocyte	EMP1	-0.36962	0.5449	1	0.263683	0
	All Targets, Microglia	CTSD	0.865595	0.000555335	0.0327975	3.25544	1.48416
	All Targets, Astrocyte	Vimentin	3.59755	0.00347771	0.119036	2.45871	0.924321
	All Targets, Disease-Associated Microglia	CD9	1.15675	0.020578	0.29348	1.6866	0.532421
	All Targets, Disease-Associated Microglia	GPNMB	2.52787	0.000239389	0.0327975	3.6209	1.48416
	All Targets, Microglia	CSF1R	0.64546	0.0774972	0.781649	1.11071	0.106988
	All Targets, Disease-Associated Microglia	MERTK	1.09866	0.0776434	0.781649	1.1099	0.106988
	All Targets, Disease-Associated Microglia	CD11c	1.36992	0.00420261	0.119874	2.37648	0.921276
	All Targets, Astrocyte Activation	C4B	1.57099	0.00280971	0.119036	2.55134	0.924321
	All Targets, Disease-Associated Microglia	CLEC7A	0.837948	0.00854843	0.208999	2.06811	0.679856
	All Targets, AD	Calbindin	1.58623	0.0224667	0.295769	1.64846	0.529048
	All Targets	Tyrosine Hydroxylase	0.240514	0.53384	1	0.272589	0
	All Targets	ApoA-I	-0.656101	0.161442	1	0.791984	0
	All Targets	Phospho-Alpha-synuclein (S129)	2.33062	0.000574918	0.0327975	3.24039	1.48416
	All Targets, PD	PINK1	1.32058	0.0100467	0.214926	1.99798	0.667712
	All Targets	Alpha-synuclein	-0.765131	0.213316	1	0.670977	0
	All Targets, ALS, RNA Processing	FUS	0.682022	0.136517	1	0.864813	0
	All Targets, PD	Park5	0.0666378	0.636813	1	0.195988	0
	All Targets, PD	LRRK2	0.270693	0.402618	1	0.395107	0
	All Targets, PD	Park7	0.208637	0.731258	1	0.135929	0
VolcanoPlot
#Analysis Name	FC - Control noLB vs LBD noLB
Target tag	Target group membership/s	Target name	Log2	Pvalue	Adjusted pvalue	-log10 pvalue	-log10 adjusted pvalue
	All Targets	Neurofilament light	1.61035	0.0409346	1	1.38791	0
	All Targets, Microglia	IBA1	0.19755	0.755729	1	0.121634	0
	All Targets, Cytoskeleton, Neuron	MAP2	0.407832	0.333178	1	0.477324	0
	All Targets, Inflammation, Microglia	CD40	0.192709	0.78795	1	0.103502	0
	All Targets, Microglia	CD163	0.833626	0.143104	1	0.844348	0
	All Targets, Neuron	NeuN	0.64311	0.21896	1	0.659635	0
	All Targets, Microglia	P2ry12	0.631583	0.108191	1	0.965807	0
	All Targets, Astrocyte, Inflammation	GFAP	0.432893	0.623614	1	0.205084	0
	All Targets, Microglia	TMEM119	0.515266	0.209201	1	0.679437	0
	All Targets, Inflammation, Microglia	CD39	0.0917221	0.770531	1	0.11321	0
	All Targets	Synaptophysin	0.923315	0.166707	1	0.778045	0
	All Targets, Microglia	HLA-DR	-0.334461	0.16598	1	0.779945	0
	All Targets, Oligodendrocytes	Olig2	0.127179	0.69376	1	0.158791	0
	All Targets, Inflammation, Microglia	CD45	0.108286	0.632309	1	0.199071	0
	All Targets, Microglia	CD11b	0.39486	0.326819	1	0.485693	0
	All Targets, Astrocyte, Inflammation	S100B	0.142355	0.683454	1	0.165291	0
	All Targets, Proliferation	Ki-67	0.0587504	0.731893	1	0.135552	0
	All Targets	Myelin basic protein	0.452148	0.418547	1	0.378256	0
	All Targets, Microglia	CD68	0.482085	0.0637391	1	1.19559	0
	All Targets, Endothelia	CD31	-0.0756071	0.859495	1	0.0657568	0
	All Targets, A2 Astrocyte, Astrocyte	EMP1	-0.428345	0.535433	1	0.271295	0
	All Targets, Microglia	CTSD	0.417837	0.259956	1	0.5851	0
	All Targets, Astrocyte	Vimentin	1.78956	0.0518057	1	1.28562	0
	All Targets, Disease-Associated Microglia	CD9	0.537354	0.49758	1	0.303137	0
	All Targets, Disease-Associated Microglia	GPNMB	1.33085	0.027744	1	1.55683	0
	All Targets, Microglia	CSF1R	0.0123945	0.936091	1	0.0286821	0
	All Targets, Disease-Associated Microglia	MERTK	0.539335	0.430286	1	0.366243	0
	All Targets, Disease-Associated Microglia	CD11c	0.106881	0.845299	1	0.0729897	0
	All Targets, Astrocyte Activation	C4B	0.758376	0.13516	1	0.86915	0
	All Targets, Disease-Associated Microglia	CLEC7A	0.783865	0.0153929	1	1.81268	0
	All Targets, AD	Calbindin	1.25134	0.0421163	1	1.37555	0
	All Targets	Tyrosine Hydroxylase	0.797915	0.054629	1	1.26258	0
	All Targets	ApoA-I	-0.954368	0.0255537	1	1.59255	0
	All Targets	Phospho-Alpha-synuclein (S129)	1.25139	0.0416373	1	1.38052	0
	All Targets, PD	PINK1	1.22123	0.00570866	0.97699	2.24347	0.01011
	All Targets	Alpha-synuclein	-0.0309529	0.935635	1	0.0288937	0
	All Targets, ALS, RNA Processing	FUS	0.263321	0.409303	1	0.387955	0
	All Targets, PD	Park5	0.594605	0.218922	1	0.659712	0
	All Targets, PD	LRRK2	0.430509	0.397604	1	0.40055	0
	All Targets, PD	Park7	-0.0169647	0.901205	1	0.0451763	0
VolcanoPlot
#Analysis Name	FC - MIX noLB vs LBD noLB
Target tag	Target group membership/s	Target name	Log2	Pvalue	Adjusted pvalue	-log10 pvalue	-log10 adjusted pvalue
	All Targets	Neurofilament light	-0.0628403	0.843544	1	0.0738922	0
	All Targets, Microglia	IBA1	-0.228891	0.392941	1	0.405672	0
	All Targets, Cytoskeleton, Neuron	MAP2	0.634987	0.0789328	1	1.10274	0
	All Targets, Inflammation, Microglia	CD40	-0.00498428	0.978762	1	0.00932298	0
	All Targets, Microglia	CD163	-0.34686	0.34695	1	0.459734	0
	All Targets, Neuron	NeuN	0.141089	0.743469	1	0.128737	0
	All Targets, Microglia	P2ry12	0.245709	0.385665	1	0.413789	0
	All Targets, Astrocyte, Inflammation	GFAP	-0.415185	0.360646	1	0.442919	0
	All Targets, Microglia	TMEM119	0.0202649	0.903218	1	0.0442075	0
	All Targets, Inflammation, Microglia	CD39	-0.366765	0.173596	1	0.760459	0
	All Targets	Synaptophysin	-0.395548	0.189279	1	0.722898	0
	All Targets, Microglia	HLA-DR	-0.348308	0.079316	1	1.10064	0
	All Targets, Oligodendrocytes	Olig2	-0.28467	0.562027	1	0.250243	0
	All Targets, Inflammation, Microglia	CD45	-0.172185	0.708324	1	0.149768	0
	All Targets, Microglia	CD11b	-0.00382273	0.965366	1	0.015308	0
	All Targets, Astrocyte, Inflammation	S100B	0.0184851	0.922554	1	0.0350081	0
	All Targets, Proliferation	Ki-67	-0.207821	0.588756	1	0.230065	0
	All Targets	Myelin basic protein	-0.952548	0.123643	1	0.907829	0
	All Targets, Microglia	CD68	-0.21842	0.323156	1	0.490587	0
	All Targets, Endothelia	CD31	0.0286199	0.850392	1	0.0703809	0
	All Targets, A2 Astrocyte, Astrocyte	EMP1	-0.0587252	0.806806	1	0.0932309	0
	All Targets, Microglia	CTSD	-0.447759	0.0685326	1	1.1641	0
	All Targets, Astrocyte	Vimentin	-1.80798	0.00362173	0.20661	2.44108	0.684849
	All Targets, Disease-Associated Microglia	CD9	-0.619399	0.169102	1	0.771851	0
	All Targets, Disease-Associated Microglia	GPNMB	-1.19702	0.00318629	0.20661	2.49672	0.684849
	All Targets, Microglia	CSF1R	-0.633066	0.0295189	0.841985	1.5299	0.0746954
	All Targets, Disease-Associated Microglia	MERTK	-0.55932	0.0868898	1	1.06103	0
	All Targets, Disease-Associated Microglia	CD11c	-1.26304	0.00202037	0.20661	2.69457	0.684849
	All Targets, Astrocyte Activation	C4B	-0.812611	0.00964572	0.412696	2.01567	0.384369
	All Targets, Disease-Associated Microglia	CLEC7A	-0.0540827	0.738399	1	0.131709	0
	All Targets, AD	Calbindin	-0.334889	0.51171	1	0.290976	0
	All Targets	Tyrosine Hydroxylase	0.557401	0.0440627	1	1.35593	0
	All Targets	ApoA-I	-0.298266	0.276093	1	0.558945	0
	All Targets	Phospho-Alpha-synuclein (S129)	-1.07923	0.0138983	0.475715	1.85704	0.322653
	All Targets, PD	PINK1	-0.0993445	0.920703	1	0.0358805	0
	All Targets	Alpha-synuclein	0.734178	0.113531	1	0.944887	0
	All Targets, ALS, RNA Processing	FUS	-0.418701	0.291957	1	0.534681	0
	All Targets, PD	Park5	0.527967	0.130586	1	0.884104	0
	All Targets, PD	LRRK2	0.159816	0.661568	1	0.179425	0
	All Targets, PD	Park7	-0.225601	0.596085	1	0.224692	0
VolcanoPlot
#Analysis Name	FC - MIX LB vs LBD LB
Target tag	Target group membership/s	Target name	Log2	Pvalue	Adjusted pvalue	-log10 pvalue	-log10 adjusted pvalue
	All Targets	Neurofilament light	0.182995	0.591138	1	0.228311	0
	All Targets, Microglia	IBA1	-0.200022	0.818649	1	0.0869023	0
	All Targets, Cytoskeleton, Neuron	MAP2	0.869727	0.0176189	0.446504	1.75402	0.350174
	All Targets, Inflammation, Microglia	CD40	0.175418	0.634982	1	0.197239	0
	All Targets, Microglia	CD163	-0.750915	0.0718671	1	1.14347	0
	All Targets, Neuron	NeuN	0.304282	0.337738	1	0.47142	0
	All Targets, Microglia	P2ry12	0.659809	0.0736245	1	1.13298	0
	All Targets, Astrocyte, Inflammation	GFAP	-0.0433036	0.68974	1	0.161315	0
	All Targets, Microglia	TMEM119	0.232082	0.322802	1	0.491064	0
	All Targets, Inflammation, Microglia	CD39	-0.382055	0.387169	1	0.4121	0
	All Targets	Synaptophysin	-0.362604	0.727938	1	0.137906	0
	All Targets, Microglia	HLA-DR	-0.166942	0.302418	1	0.519393	0
	All Targets, Oligodendrocytes	Olig2	-0.056449	0.879777	1	0.0556272	0
	All Targets, Inflammation, Microglia	CD45	0.0386987	0.688832	1	0.161886	0
	All Targets, Microglia	CD11b	0.181125	0.453764	1	0.34317	0
	All Targets, Astrocyte, Inflammation	S100B	0.0678419	0.850558	1	0.0702959	0
	All Targets, Proliferation	Ki-67	-0.222876	0.549189	1	0.260278	0
	All Targets	Myelin basic protein	-1.21603	0.00168577	0.288506	2.7732	0.539846
	All Targets, Microglia	CD68	-0.124205	0.445946	1	0.350718	0
	All Targets, Endothelia	CD31	0.218839	0.418444	1	0.378362	0
	All Targets, A2 Astrocyte, Astrocyte	EMP1	0.104062	0.84679	1	0.0722242	0
	All Targets, Microglia	CTSD	-0.456065	0.0188314	0.446504	1.72512	0.350174
	All Targets, Astrocyte	Vimentin	-2.13737	0.00515857	0.342609	2.28747	0.465201
	All Targets, Disease-Associated Microglia	CD9	-0.51029	0.477549	1	0.320982	0
	All Targets, Disease-Associated Microglia	GPNMB	-1.38598	0.00954931	0.342609	2.02003	0.465201
	All Targets, Microglia	CSF1R	-0.527894	0.311138	1	0.507047	0
	All Targets, Disease-Associated Microglia	MERTK	-0.545975	0.246694	1	0.607842	0
	All Targets, Disease-Associated Microglia	CD11c	-1.64463	0.00960304	0.342609	2.01759	0.465201
	All Targets, Astrocyte Activation	C4B	-0.890506	0.056769	1	1.24589	0
	All Targets, Disease-Associated Microglia	CLEC7A	-0.0799254	0.747186	1	0.126571	0
	All Targets, AD	Calbindin	-0.282851	0.822895	1	0.0846558	0
	All Targets	Tyrosine Hydroxylase	1.05873	0.0208718	0.446504	1.68044	0.350174
	All Targets	ApoA-I	-0.131846	0.800686	1	0.0965375	0
	All Targets	Phospho-Alpha-synuclein (S129)	-0.583843	0.499408	1	0.301545	0
	All Targets, PD	PINK1	0.0610246	0.668429	1	0.174945	0
	All Targets	Alpha-synuclein	0.924265	0.135325	1	0.868623	0
	All Targets, ALS, RNA Processing	FUS	-0.121175	0.863838	1	0.0635679	0
	All Targets, PD	Park5	0.999605	0.0100095	0.342609	1.99959	0.465201
	All Targets, PD	LRRK2	0.682746	0.0637424	1	1.19557	0
	All Targets, PD	Park7	0.0148948	0.812728	1	0.0900549	0

## Sheet: Supp MB LB
VolcanoPlot
#Analysis Name	MB - Control noLB vs MIX noLB
Target tag	Target group membership/s	Target name	Log2	Pvalue	Adjusted pvalue	-log10 pvalue	-log10 adjusted pvalue
	All Targets	Neurofilament light	-1.17851	0.164759	1	0.78315	0
	All Targets, Microglia	IBA1	-0.202418	0.705706	1	0.151376	0
	All Targets, Cytoskeleton, Neuron	MAP2	-1.23107	0.0708557	1	1.14963	0
	All Targets, Inflammation, Microglia	CD40	0.0429272	0.838137	1	0.0766852	0
	All Targets, Microglia	CD163	0.38053	0.442104	1	0.354476	0
	All Targets, Neuron	NeuN	0.51181	0.25303	1	0.596827	0
	All Targets, Microglia	P2ry12	0.488637	0.236356	1	0.626433	0
	All Targets, Astrocyte, Inflammation	GFAP	0.34765	0.337982	1	0.471107	0
	All Targets, Microglia	TMEM119	-0.0628858	0.939792	1	0.0269683	0
	All Targets, Inflammation, Microglia	CD39	0.794904	0.142827	1	0.845191	0
	All Targets	Synaptophysin	1.45048	0.0375019	1	1.42595	0
	All Targets, Microglia	HLA-DR	-0.376382	0.31728	1	0.498557	0
	All Targets, Oligodendrocytes	Olig2	0.678849	0.0349058	1	1.4571	0
	All Targets, Inflammation, Microglia	CD45	0.208261	0.677654	1	0.168992	0
	All Targets, Microglia	CD11b	-0.309594	0.514199	1	0.288869	0
	All Targets, Astrocyte, Inflammation	S100B	0.0564172	0.835184	1	0.0782179	0
	All Targets, Proliferation	Ki-67	0.445501	0.243085	1	0.614242	0
	All Targets	Myelin basic protein	-0.132138	0.991295	1	0.00379722	0
	All Targets, Microglia	CD68	0.255744	0.274559	1	0.561364	0
	All Targets, Endothelia	CD31	-0.106571	0.906899	1	0.0424411	0
	All Targets, AD	Calbindin	0.816033	0.371825	1	0.429661	0
	All Targets	Tyrosine Hydroxylase	-1.407	0.151722	1	0.818952	0
	All Targets	ApoA-I	-0.377294	0.400373	1	0.397535	0
	All Targets	Phospho-Alpha-synuclein (S129)	0.801338	0.303276	1	0.518162	0
	All Targets, PD	PINK1	-0.0749666	0.992388	1	0.00331834	0
	All Targets	Alpha-synuclein	-0.161022	0.883101	1	0.0539895	0
	All Targets, ALS, RNA Processing	FUS	0.417346	0.638978	1	0.194514	0
	All Targets, PD	Park5	-0.0500678	0.915298	1	0.0384375	0
	All Targets, PD	LRRK2	0.386403	0.60822	1	0.215939	0
	All Targets, PD	Park7	0.872224	0.132174	1	0.878854	0
	All Targets, A2 Astrocyte, Astrocyte	EMP1	0.650985	0.260128	1	0.584812	0
	All Targets, Microglia	CTSD	0.584674	0.442979	1	0.353617	0
	All Targets, Astrocyte	Vimentin	0.385499	0.844052	1	0.0736309	0
	All Targets, Disease-Associated Microglia	CD9	0.29586	0.725051	1	0.139632	0
	All Targets, Disease-Associated Microglia	GPNMB	0.472395	0.45117	1	0.34566	0
	All Targets, Microglia	CSF1R	0.837535	0.232122	1	0.634285	0
	All Targets, Disease-Associated Microglia	MERTK	0.271483	0.666316	1	0.176319	0
	All Targets, Disease-Associated Microglia	CD11c	-0.25263	0.695387	1	0.157773	0
	All Targets, Astrocyte Activation	C4B	0.83885	0.297773	1	0.526115	0
	All Targets, Disease-Associated Microglia	CLEC7A	0.96977	0.111936	1	0.951028	0
VolcanoPlot
#Analysis Name	MB - Control noLB vs LBD noLB
Target tag	Target group membership/s	Target name	Log2	Pvalue	Adjusted pvalue	-log10 pvalue	-log10 adjusted pvalue
	All Targets	Neurofilament light	0.0269431	0.787469	1	0.103766	0
	All Targets, Microglia	IBA1	0.514101	0.60009	1	0.221784	0
	All Targets, Cytoskeleton, Neuron	MAP2	-0.373865	0.324805	1	0.488377	0
	All Targets, Inflammation, Microglia	CD40	0.334302	0.314086	1	0.502952	0
	All Targets, Microglia	CD163	1.16687	0.140012	1	0.853833	0
	All Targets, Neuron	NeuN	0.58822	0.203489	1	0.691459	0
	All Targets, Microglia	P2ry12	0.879814	0.121398	1	0.915788	0
	All Targets, Astrocyte, Inflammation	GFAP	0.653183	0.146271	1	0.834843	0
	All Targets, Microglia	TMEM119	0.537258	0.579987	1	0.236582	0
	All Targets, Inflammation, Microglia	CD39	1.05899	0.159019	1	0.79855	0
	All Targets	Synaptophysin	1.08154	0.408435	1	0.388877	0
	All Targets, Microglia	HLA-DR	-0.38321	0.380753	1	0.419356	0
	All Targets, Oligodendrocytes	Olig2	0.304505	0.089711	1	1.04715	0
	All Targets, Inflammation, Microglia	CD45	0.533611	0.297323	1	0.526772	0
	All Targets, Microglia	CD11b	0.301044	0.58561	1	0.232392	0
	All Targets, Astrocyte, Inflammation	S100B	0.22615	0.706457	1	0.150915	0
	All Targets, Proliferation	Ki-67	-0.00798157	0.817815	1	0.0873451	0
	All Targets	Myelin basic protein	-0.196292	0.721849	1	0.141554	0
	All Targets, Microglia	CD68	0.652665	0.067931	1	1.16793	0
	All Targets, Endothelia	CD31	0.389821	0.679964	1	0.167514	0
	All Targets, AD	Calbindin	1.46854	0.270535	1	0.567776	0
	All Targets	Tyrosine Hydroxylase	-1.12204	0.10725	1	0.969602	0
	All Targets	ApoA-I	-0.224621	0.615246	1	0.210951	0
	All Targets	Phospho-Alpha-synuclein (S129)	1.16622	0.109494	1	0.960608	0
	All Targets, PD	PINK1	1.3727	0.190117	1	0.720978	0
	All Targets	Alpha-synuclein	1.07868	0.0871318	1	1.05982	0
	All Targets, ALS, RNA Processing	FUS	0.270898	0.815247	1	0.0887106	0
	All Targets, PD	Park5	0.559001	0.299098	1	0.524186	0
	All Targets, PD	LRRK2	0.401952	0.704527	1	0.152103	0
	All Targets, PD	Park7	0.54799	0.449597	1	0.347177	0
	All Targets, A2 Astrocyte, Astrocyte	EMP1	0.863411	0.422638	1	0.374032	0
	All Targets, Microglia	CTSD	0.562794	0.706983	1	0.150591	0
	All Targets, Astrocyte	Vimentin	0.0130039	0.812143	1	0.0903677	0
	All Targets, Disease-Associated Microglia	CD9	0.651643	0.717228	1	0.144343	0
	All Targets, Disease-Associated Microglia	GPNMB	0.510478	0.604377	1	0.218692	0
	All Targets, Microglia	CSF1R	0.979133	0.510179	1	0.292278	0
	All Targets, Disease-Associated Microglia	MERTK	0.973038	0.0552612	1	1.25758	0
	All Targets, Disease-Associated Microglia	CD11c	0.404934	0.598665	1	0.222816	0
	All Targets, Astrocyte Activation	C4B	1.13473	0.164808	1	0.78302	0
	All Targets, Disease-Associated Microglia	CLEC7A	1.21201	0.137588	1	0.861421	0
VolcanoPlot
#Analysis Name	MB - MIX noLB vs LBD noLB
Target tag	Target group membership/s	Target name	Log2	Pvalue	Adjusted pvalue	-log10 pvalue	-log10 adjusted pvalue
	All Targets	Neurofilament light	1.20545	0.139207	1	0.856339	0
	All Targets, Microglia	IBA1	0.716519	0.0819043	1	1.08669	0
	All Targets, Cytoskeleton, Neuron	MAP2	0.857209	0.120307	1	0.91971	0
	All Targets, Inflammation, Microglia	CD40	0.291375	0.159932	1	0.796064	0
	All Targets, Microglia	CD163	0.786339	0.210291	1	0.67718	0
	All Targets, Neuron	NeuN	0.0764092	0.50001	1	0.301021	0
	All Targets, Microglia	P2ry12	0.391177	0.26454	1	0.577508	0
	All Targets, Astrocyte, Inflammation	GFAP	0.305533	0.109457	1	0.960756	0
	All Targets, Microglia	TMEM119	0.600144	0.239165	1	0.621303	0
	All Targets, Inflammation, Microglia	CD39	0.264081	0.483049	1	0.316009	0
	All Targets	Synaptophysin	-0.368941	0.141514	1	0.849201	0
	All Targets, Microglia	HLA-DR	-0.00682796	0.939659	1	0.0270299	0
	All Targets, Oligodendrocytes	Olig2	-0.374344	0.18913	1	0.723239	0
	All Targets, Inflammation, Microglia	CD45	0.32535	0.194295	1	0.711539	0
	All Targets, Microglia	CD11b	0.610638	0.0528036	1	1.27734	0
	All Targets, Astrocyte, Inflammation	S100B	0.169733	0.701485	1	0.153982	0
	All Targets, Proliferation	Ki-67	-0.453483	0.264153	1	0.578145	0
	All Targets	Myelin basic protein	-0.0641538	0.619815	1	0.207738	0
	All Targets, Microglia	CD68	0.396921	0.0439553	1	1.35699	0
	All Targets, Endothelia	CD31	0.496393	0.195118	1	0.709702	0
	All Targets, AD	Calbindin	0.652503	0.363343	1	0.439683	0
	All Targets	Tyrosine Hydroxylase	0.284962	0.525429	1	0.279486	0
	All Targets	ApoA-I	0.152673	0.722367	1	0.141242	0
	All Targets	Phospho-Alpha-synuclein (S129)	0.36488	0.345449	1	0.461616	0
	All Targets, PD	PINK1	1.44767	0.0501098	1	1.30008	0
	All Targets	Alpha-synuclein	1.2397	0.0417151	1	1.37971	0
	All Targets, ALS, RNA Processing	FUS	-0.146449	0.713596	1	0.146548	0
	All Targets, PD	Park5	0.609069	0.0451896	1	1.34496	0
	All Targets, PD	LRRK2	0.0155486	0.901491	1	0.0450387	0
	All Targets, PD	Park7	-0.324234	0.149803	1	0.824479	0
	All Targets, A2 Astrocyte, Astrocyte	EMP1	0.212426	0.936137	1	0.0286608	0
	All Targets, Microglia	CTSD	-0.0218803	0.644678	1	0.190657	0
	All Targets, Astrocyte	Vimentin	-0.372495	0.635258	1	0.19705	0
	All Targets, Disease-Associated Microglia	CD9	0.355784	0.881525	1	0.0547652	0
	All Targets, Disease-Associated Microglia	GPNMB	0.0380828	0.845269	1	0.073005	0
	All Targets, Microglia	CSF1R	0.141598	0.766607	1	0.115427	0
	All Targets, Disease-Associated Microglia	MERTK	0.701554	0.137493	1	0.861719	0
	All Targets, Disease-Associated Microglia	CD11c	0.657564	0.165659	1	0.780784	0
	All Targets, Astrocyte Activation	C4B	0.295881	0.285296	1	0.544705	0
	All Targets, Disease-Associated Microglia	CLEC7A	0.242243	0.502291	1	0.299044	0
VolcanoPlot
#Analysis Name	MB - MIX LB vs LBD LB
Target tag	Target group membership/s	Target name	Log2	Pvalue	Adjusted pvalue	-log10 pvalue	-log10 adjusted pvalue
	All Targets	Neurofilament light	0.760197	0.127695	1	0.893827	0
	All Targets, Microglia	IBA1	0.359531	0.159638	1	0.796863	0
	All Targets, Cytoskeleton, Neuron	MAP2	0.720317	0.155406	1	0.808532	0
	All Targets, Inflammation, Microglia	CD40	0.310173	0.140127	1	0.853477	0
	All Targets, Microglia	CD163	0.342415	0.365052	1	0.437645	0
	All Targets, Neuron	NeuN	0.159501	0.48371	1	0.315415	0
	All Targets, Microglia	P2ry12	0.547118	0.177908	1	0.749805	0
	All Targets, Astrocyte, Inflammation	GFAP	0.600466	0.0879606	1	1.05571	0
	All Targets, Microglia	TMEM119	0.233152	0.16689	1	0.77757	0
	All Targets, Inflammation, Microglia	CD39	0.0587288	0.875125	1	0.0579299	0
	All Targets	Synaptophysin	-1.05095	0.0751961	1	1.1238	0
	All Targets, Microglia	HLA-DR	-0.437942	0.344545	1	0.462754	0
	All Targets, Oligodendrocytes	Olig2	-0.127998	0.36631	1	0.436151	0
	All Targets, Inflammation, Microglia	CD45	0.439469	0.296003	1	0.528704	0
	All Targets, Microglia	CD11b	0.433378	0.0910295	1	1.04082	0
	All Targets, Astrocyte, Inflammation	S100B	0.0653014	0.663872	1	0.177915	0
	All Targets, Proliferation	Ki-67	-0.225445	0.385692	1	0.413759	0
	All Targets	Myelin basic protein	-0.433018	0.472879	1	0.32525	0
	All Targets, Microglia	CD68	0.488012	0.0959499	1	1.01796	0
	All Targets, Endothelia	CD31	0.261254	0.177276	1	0.751351	0
	All Targets, AD	Calbindin	0.391861	0.203613	1	0.691195	0
	All Targets	Tyrosine Hydroxylase	0.290609	0.886179	1	0.0524787	0
	All Targets	ApoA-I	-0.0228246	0.987613	1	0.00541341	0
	All Targets	Phospho-Alpha-synuclein (S129)	0.532694	0.568379	1	0.245362	0
	All Targets, PD	PINK1	0.95856	0.0595095	1	1.22541	0
	All Targets	Alpha-synuclein	0.975296	0.0184168	1	1.73479	0
	All Targets, ALS, RNA Processing	FUS	-0.3035	0.512848	1	0.290011	0
	All Targets, PD	Park5	0.685503	0.013479	1	1.87034	0
	All Targets, PD	LRRK2	-0.100211	0.994716	1	0.00230104	0
	All Targets, PD	Park7	-0.261505	0.198298	1	0.702681	0
	All Targets, A2 Astrocyte, Astrocyte	EMP1	-0.111726	0.853378	1	0.0688583	0
	All Targets, Microglia	CTSD	-0.417292	0.509695	1	0.29269	0
	All Targets, Astrocyte	Vimentin	-0.932453	0.316091	1	0.500188	0
	All Targets, Disease-Associated Microglia	CD9	-0.29883	0.971663	1	0.0124845	0
	All Targets, Disease-Associated Microglia	GPNMB	-0.508617	0.342143	1	0.465793	0
	All Targets, Microglia	CSF1R	-0.509214	0.781035	1	0.107329	0
	All Targets, Disease-Associated Microglia	MERTK	0.339776	0.466235	1	0.331395	0
	All Targets, Disease-Associated Microglia	CD11c	0.428561	0.379606	1	0.420667	0
	All Targets, Astrocyte Activation	C4B	0.437483	0.485329	1	0.313964	0
	All Targets, Disease-Associated Microglia	CLEC7A	0.110625	0.4615	1	0.335828	0

## Sheet: Supp FC AD
VolcanoPlot
#Analysis Name	FC - Control noPathology vs MIX noPathology
Target tag	Target group membership/s	Target name	Log2	Pvalue	Adjusted pvalue	-log10 pvalue	-log10 adjusted pvalue
	All Targets	Neurofilament light	-0.55828	0.706791	1	0.150709	0
	All Targets, Microglia	IBA1	-0.707543	0.186588	1	0.729117	0
	All Targets, Cytoskeleton, Neuron	MAP2	-0.492255	0.663085	1	0.178431	0
	All Targets, Inflammation, Microglia	CD40	-0.621869	0.31282	1	0.504705	0
	All Targets, Microglia	CD163	0.131366	0.736353	1	0.132914	0
	All Targets, Neuron	NeuN	-0.624015	0.618946	1	0.208348	0
	All Targets, Microglia	P2ry12	-1.05044	0.128299	1	0.891777	0
	All Targets, Astrocyte, Inflammation	GFAP	-0.54991	0.367865	1	0.434312	0
	All Targets, Microglia	TMEM119	-0.559937	0.110143	1	0.958043	0
	All Targets, Inflammation, Microglia	CD39	-1.35725	0.145945	1	0.83581	0
	All Targets	Synaptophysin	1.22169	0.0452616	1	1.34427	0
	All Targets, Microglia	HLA-DR	-0.238558	0.509772	1	0.292624	0
	All Targets, Oligodendrocytes	Olig2	-0.929651	0.173717	1	0.760159	0
	All Targets, Inflammation, Microglia	CD45	-0.600112	0.288862	1	0.539309	0
	All Targets, Microglia	CD11b	-0.293663	0.483304	1	0.31578	0
	All Targets, Astrocyte, Inflammation	S100B	-1.06213	0.160848	1	0.793583	0
	All Targets, Proliferation	Ki-67	-0.482229	0.166576	1	0.778389	0
	All Targets	Myelin basic protein	-0.370252	0.517894	1	0.285759	0
	All Targets, Microglia	CD68	-0.18942	0.505141	1	0.296588	0
	All Targets, Endothelia	CD31	-1.19036	0.0541236	1	1.26661	0
	All Targets, A2 Astrocyte, Astrocyte	EMP1	-0.7656	0.245736	1	0.609532	0
	All Targets, Microglia	CTSD	-0.510785	0.435168	1	0.361343	0
	All Targets, Astrocyte	Vimentin	1.55485	0.1981	1	0.703117	0
	All Targets, Disease-Associated Microglia	CD9	0.110634	0.722883	1	0.140932	0
	All Targets, Disease-Associated Microglia	GPNMB	0.0906559	0.731997	1	0.135491	0
	All Targets, Microglia	CSF1R	-0.42197	0.720967	1	0.142084	0
	All Targets, Disease-Associated Microglia	MERTK	-0.893191	0.109026	1	0.962471	0
	All Targets, Disease-Associated Microglia	CD11c	-0.578111	0.229398	1	0.63941	0
	All Targets, Astrocyte Activation	C4B	0.48876	0.103714	1	0.984162	0
	All Targets, Disease-Associated Microglia	CLEC7A	-0.451724	0.628374	1	0.201782	0
	All Targets, AD	Calbindin	-1.07474	0.0304065	1	1.51703	0
	All Targets	Tyrosine Hydroxylase	-1.30641	0.0935277	1	1.02906	0
	All Targets	ApoA-I	-0.845542	0.122492	1	0.911891	0
	All Targets	Phospho-Alpha-synuclein (S129)	0.107104	0.643274	1	0.191604	0
	All Targets, PD	PINK1	-1.17383	0.167666	1	0.775556	0
	All Targets	Alpha-synuclein	-0.437312	0.23488	1	0.629153	0
	All Targets, ALS, RNA Processing	FUS	-0.339687	0.786512	1	0.104295	0
	All Targets, PD	Park5	-0.990665	0.309829	1	0.508878	0
	All Targets, PD	LRRK2	-1.53239	0.179701	1	0.74545	0
	All Targets, PD	Park7	-0.555066	0.378718	1	0.421684	0
	All Targets, AD	Phospho-Tdp-43 (S409/S410)	-0.252858	0.886753	1	0.0521975	0
	All Targets, AD, Cytoskeleton	Phospho-Tau (S404)	-0.0530712	0.955739	1	0.0196605	0
	All Targets, AD, ALS, RNA Processing	Tdp-43	-0.0215589	0.766848	1	0.115291	0
	All Targets, AD	Amyloid-Beta 1-40	-1.55702	0.0809528	1	1.09177	0
	All Targets, AD	Amyloid-Beta 1-42	-0.321791	0.503675	1	0.29785	0
	All Targets	Amyloid Precursor Protein	-0.258085	0.880582	1	0.05523	0
	All Targets, Metabolism, AD	APOE	-0.699858	0.213928	1	0.669732	0
	All Targets	Ubiquitin	-0.155009	0.961216	1	0.0171792	0
	All Targets, AD, Cytoskeleton	Tau	-0.135422	0.965487	1	0.0152536	0
	All Targets, AD, Inflammation, Microglia	P2RX7	0.792508	0.229616	1	0.638997	0
	All Targets, Amyloid Processing, AD	PSEN1	-0.565657	0.388986	1	0.410066	0
	All Targets, AD, Cytoskeleton	Phospho-Tau (S396)	2.83179	0.0253153	1	1.59662	0
	All Targets, Amyloid Processing, AD	BACE1	-1.41205	0.0238401	1	1.62269	0
	All Targets, AD, Cytoskeleton	Phospho-Tau (S214)	-0.221008	0.962969	1	0.0163876	0
	All Targets, AD, Cytoskeleton	Phospho-Tau (S199)	1.14794	0.189206	1	0.723066	0
	All Targets, Post-synaptic, AD	NRGN	-1.36562	0.0421762	1	1.37493	0
	All Targets, Amyloid Processing, AD	Neprilysin	-0.51932	0.491387	1	0.308576	0
	All Targets, Amyloid Processing, AD	ADAM10	-0.0412547	0.828447	1	0.0817353	0
	All Targets, Insulin, Amyloid Processing, AD	IDE	-0.574892	0.127206	1	0.895493	0
	All Targets, AD, Cytoskeleton	Phospho-Tau (T231)	0.4895	0.39836	1	0.399724	0
VolcanoPlot
#Analysis Name	FC - AD noPathology vs MIX noPathology
Target tag	Target group membership/s	Target name	Log2	Pvalue	Adjusted pvalue	-log10 pvalue	-log10 adjusted pvalue
	All Targets	Neurofilament light	-0.706042	0.566295	1	0.246957	0
	All Targets, Microglia	IBA1	-0.527064	0.481957	1	0.316992	0
	All Targets, Cytoskeleton, Neuron	MAP2	0.658295	0.353182	1	0.452001	0
	All Targets, Inflammation, Microglia	CD40	-0.542296	0.546399	1	0.26249	0
	All Targets, Microglia	CD163	-0.0681541	0.740836	1	0.130278	0
	All Targets, Neuron	NeuN	0.0571531	0.8116	1	0.0906579	0
	All Targets, Microglia	P2ry12	0.230049	0.625252	1	0.203945	0
	All Targets, Astrocyte, Inflammation	GFAP	-0.714764	0.604434	1	0.218651	0
	All Targets, Microglia	TMEM119	-0.396636	0.479142	1	0.319536	0
	All Targets, Inflammation, Microglia	CD39	-0.81625	0.47434	1	0.32391	0
	All Targets	Synaptophysin	1.172	0.0756189	1	1.12137	0
	All Targets, Microglia	HLA-DR	0.0462726	0.752078	1	0.123737	0
	All Targets, Oligodendrocytes	Olig2	-1.292	0.0847189	1	1.07202	0
	All Targets, Inflammation, Microglia	CD45	-0.36252	0.727978	1	0.137882	0
	All Targets, Microglia	CD11b	-0.182289	0.761539	1	0.118308	0
	All Targets, Astrocyte, Inflammation	S100B	-1.07432	0.229718	1	0.638804	0
	All Targets, Proliferation	Ki-67	-0.709404	0.0776995	1	1.10958	0
	All Targets	Myelin basic protein	-1.19737	0.0725926	1	1.13911	0
	All Targets, Microglia	CD68	-0.413619	0.308059	1	0.511367	0
	All Targets, Endothelia	CD31	-0.98269	0.203206	1	0.692064	0
	All Targets, A2 Astrocyte, Astrocyte	EMP1	-0.457243	0.37319	1	0.42807	0
	All Targets, Microglia	CTSD	-0.140801	0.953956	1	0.0204716	0
	All Targets, Astrocyte	Vimentin	-0.338629	0.732693	1	0.135078	0
	All Targets, Disease-Associated Microglia	CD9	-1.23737	0.163347	1	0.786888	0
	All Targets, Disease-Associated Microglia	GPNMB	-0.3786	0.628859	1	0.201447	0
	All Targets, Microglia	CSF1R	-0.164231	0.911684	1	0.0401557	0
	All Targets, Disease-Associated Microglia	MERTK	-0.437461	0.345842	1	0.461122	0
	All Targets, Disease-Associated Microglia	CD11c	-1.423	0.00691068	1	2.16048	0
	All Targets, Astrocyte Activation	C4B	-0.351779	0.580535	1	0.236172	0
	All Targets, Disease-Associated Microglia	CLEC7A	-0.479778	0.562662	1	0.249753	0
	All Targets, AD	Calbindin	-0.438975	0.704128	1	0.152349	0
	All Targets	Tyrosine Hydroxylase	-0.678626	0.348489	1	0.457811	0
	All Targets	ApoA-I	0.398387	0.268027	1	0.571821	0
	All Targets	Phospho-Alpha-synuclein (S129)	0.487683	0.185009	1	0.732808	0
	All Targets, PD	PINK1	-0.291744	0.999749	1	0.000108846	0
	All Targets	Alpha-synuclein	0.0316962	0.94612	1	0.024054	0
	All Targets, ALS, RNA Processing	FUS	0.513149	0.247696	1	0.60608	0
	All Targets, PD	Park5	-0.396237	0.644577	1	0.190725	0
	All Targets, PD	LRRK2	-0.626801	0.600335	1	0.221606	0
	All Targets, PD	Park7	-0.575607	0.396995	1	0.401215	0
	All Targets, AD	Phospho-Tdp-43 (S409/S410)	0.119451	0.933355	1	0.0299531	0
	All Targets, AD, Cytoskeleton	Phospho-Tau (S404)	0.336409	0.551251	1	0.25865	0
	All Targets, AD, ALS, RNA Processing	Tdp-43	0.447951	0.362631	1	0.440535	0
	All Targets, AD	Amyloid-Beta 1-40	-1.32613	0.155402	1	0.808544	0
	All Targets, AD	Amyloid-Beta 1-42	-0.513482	0.228939	1	0.640281	0
	All Targets	Amyloid Precursor Protein	0.302926	0.698633	1	0.155751	0
	All Targets, Metabolism, AD	APOE	-0.364897	0.210778	1	0.676176	0
	All Targets	Ubiquitin	-1.28117	0.0528422	1	1.27702	0
	All Targets, AD, Cytoskeleton	Tau	-0.286553	0.897949	1	0.0467483	0
	All Targets, AD, Inflammation, Microglia	P2RX7	0.913902	0.199178	1	0.70076	0
	All Targets, Amyloid Processing, AD	PSEN1	0.398488	0.46715	1	0.330544	0
	All Targets, AD, Cytoskeleton	Phospho-Tau (S396)	-0.11878	0.96187	1	0.0168838	0
	All Targets, Amyloid Processing, AD	BACE1	-0.283824	0.256912	1	0.590216	0
	All Targets, AD, Cytoskeleton	Phospho-Tau (S214)	-2.73853	0.106255	1	0.973651	0
	All Targets, AD, Cytoskeleton	Phospho-Tau (S199)	-0.613583	0.569012	1	0.244879	0
	All Targets, Post-synaptic, AD	NRGN	-0.456963	0.338071	1	0.470993	0
	All Targets, Amyloid Processing, AD	Neprilysin	-0.457784	0.597178	1	0.223896	0
	All Targets, Amyloid Processing, AD	ADAM10	-0.0166472	0.930295	1	0.0313794	0
	All Targets, Insulin, Amyloid Processing, AD	IDE	-0.118468	0.805658	1	0.0938494	0
	All Targets, AD, Cytoskeleton	Phospho-Tau (T231)	-1.33125	0.0683086	1	1.16552	0
VolcanoPlot
#Analysis Name	FC AD Pathology vs MIX Pathology
Target tag	Target group membership/s	Target name	Log2	Pvalue	Adjusted pvalue	-log10 pvalue	-log10 adjusted pvalue
	All Targets	Neurofilament light	-0.633143	0.755462	1	0.121788	0
	All Targets, Microglia	IBA1	-1.07581	0.115285	1	0.938229	0
	All Targets, Cytoskeleton, Neuron	MAP2	0.111718	0.36308	1	0.439998	0
	All Targets, Inflammation, Microglia	CD40	-0.658847	0.592716	1	0.227153	0
	All Targets, Microglia	CD163	0.27226	0.855653	1	0.0677026	0
	All Targets, Neuron	NeuN	-0.35241	0.774733	1	0.110848	0
	All Targets, Microglia	P2ry12	-0.226302	0.840379	1	0.0755248	0
	All Targets, Astrocyte, Inflammation	GFAP	-1.1067	0.48431	1	0.314876	0
	All Targets, Microglia	TMEM119	-0.940303	0.237941	1	0.623531	0
	All Targets, Inflammation, Microglia	CD39	-1.25258	0.218927	1	0.659701	0
	All Targets	Synaptophysin	1.0572	0.0785346	1	1.10494	0
	All Targets, Microglia	HLA-DR	0.175303	0.400252	1	0.397667	0
	All Targets, Oligodendrocytes	Olig2	-1.175	0.0813755	1	1.08951	0
	All Targets, Inflammation, Microglia	CD45	-0.857501	0.428984	1	0.367559	0
	All Targets, Microglia	CD11b	-0.288635	0.664576	1	0.177456	0
	All Targets, Astrocyte, Inflammation	S100B	-0.99018	0.19699	1	0.705556	0
	All Targets, Proliferation	Ki-67	-0.64241	0.063518	1	1.1971	0
	All Targets	Myelin basic protein	-0.738458	0.0390017	1	1.40892	0
	All Targets, Microglia	CD68	-0.286493	0.446844	1	0.349844	0
	All Targets, Endothelia	CD31	-1.07977	0.0388192	1	1.41095	0
	All Targets, A2 Astrocyte, Astrocyte	EMP1	-0.427448	0.468769	1	0.329041	0
	All Targets, Microglia	CTSD	-0.374639	0.87257	1	0.0591995	0
	All Targets, Astrocyte	Vimentin	-0.614485	0.419405	1	0.377366	0
	All Targets, Disease-Associated Microglia	CD9	-0.905497	0.2265	1	0.644932	0
	All Targets, Disease-Associated Microglia	GPNMB	-0.699478	0.403625	1	0.394022	0
	All Targets, Microglia	CSF1R	-0.679685	0.577573	1	0.238393	0
	All Targets, Disease-Associated Microglia	MERTK	-0.82575	0.17174	1	0.765128	0
	All Targets, Disease-Associated Microglia	CD11c	-1.03283	0.0739563	1	1.13102	0
	All Targets, Astrocyte Activation	C4B	-0.368502	0.696636	1	0.156994	0
	All Targets, Disease-Associated Microglia	CLEC7A	-0.9329	0.301239	1	0.521089	0
	All Targets, AD	Calbindin	-0.583332	0.80159	1	0.0960479	0
	All Targets	Tyrosine Hydroxylase	-0.742532	0.23812	1	0.623204	0
	All Targets	ApoA-I	0.0238401	0.496398	1	0.30417	0
	All Targets	Phospho-Alpha-synuclein (S129)	1.55046	0.0220032	1	1.65751	0
	All Targets, PD	PINK1	-1.28075	0.481489	1	0.317413	0
	All Targets	Alpha-synuclein	-0.579627	0.942238	1	0.0258396	0
	All Targets, ALS, RNA Processing	FUS	0.0218875	0.429868	1	0.366665	0
	All Targets, PD	Park5	-0.551525	0.634573	1	0.197519	0
	All Targets, PD	LRRK2	-1.49082	0.247996	1	0.605556	0
	All Targets, PD	Park7	-0.778089	0.268002	1	0.571863	0
	All Targets, AD	Phospho-Tdp-43 (S409/S410)	-0.341472	0.450749	1	0.346065	0
	All Targets, AD, Cytoskeleton	Phospho-Tau (S404)	0.00845985	0.599377	1	0.2223	0
	All Targets, AD, ALS, RNA Processing	Tdp-43	0.333661	0.17758	1	0.750606	0
	All Targets, AD	Amyloid-Beta 1-40	-3.10043	0.0588964	1	1.22991	0
	All Targets, AD	Amyloid-Beta 1-42	-0.182948	0.628891	1	0.201425	0
	All Targets	Amyloid Precursor Protein	0.133072	0.444624	1	0.352007	0
	All Targets, Metabolism, AD	APOE	-0.769541	0.143496	1	0.84316	0
	All Targets	Ubiquitin	-1.222	0.0254631	1	1.59409	0
	All Targets, AD, Cytoskeleton	Tau	-0.583279	0.686666	1	0.163254	0
	All Targets, AD, Inflammation, Microglia	P2RX7	0.43851	0.128276	1	0.891854	0
	All Targets, Amyloid Processing, AD	PSEN1	-0.150872	0.723198	1	0.140743	0
	All Targets, AD, Cytoskeleton	Phospho-Tau (S396)	-0.279063	0.990778	1	0.00402382	0
	All Targets, Amyloid Processing, AD	BACE1	-0.777205	0.194159	1	0.711842	0
	All Targets, AD, Cytoskeleton	Phospho-Tau (S214)	-2.89479	0.0503815	1	1.29773	0
	All Targets, AD, Cytoskeleton	Phospho-Tau (S199)	-0.908916	0.401302	1	0.396529	0
	All Targets, Post-synaptic, AD	NRGN	-0.555111	0.330619	1	0.480672	0
	All Targets, Amyloid Processing, AD	Neprilysin	-0.708476	0.406012	1	0.391461	0
	All Targets, Amyloid Processing, AD	ADAM10	-0.671598	0.468919	1	0.328902	0
	All Targets, Insulin, Amyloid Processing, AD	IDE	-0.229604	0.394717	1	0.403714	0
	All Targets, AD, Cytoskeleton	Phospho-Tau (T231)	-1.14245	0.105089	1	0.978443	0
